# Supplementary material for: Predicting non-small cell lung cancer prognosis by fully automated microscopic pathology image features
Source: Nat Commun. 2016 Aug 16;7:12474. doi: 10.1038/ncomms12474 (PMC4990706; doi:10.1038/ncomms12474)
Supplement: Supplementary Data 1 — Features and Associated Weights in the Prognosis Prediction Model for Stage I Lung Adenocarcinoma Patients in the TCGA Dataset [file ncomms12474-s2.xlsx]

## Sheet: SupplementaryData1
Supplementary Data 1. Features and Associated Weights in the Prognosis Prediction Model for Stage I Lung Adenocarcinoma Patients in the TCGA Dataset
Feature Name	Weights
AreaOccupied_AreaOccupied_Cytoplasm	1.74059e-08
Granularity_3_MaskedHWithoutOverlap	-0.00738032
Median_Cytoplasm_AreaShape_Zernike_8_6	8.93075
Median_FilteredNuclei_AreaShape_Zernike_6_0	1.2284
Median_FilteredNuclei_Texture_SumEntropy_MaskedHWithoutOverlap_3_45	0.045295
Median_FilteredNuclei_Texture_SumEntropy_MaskedHWithoutOverlap_3_90	0.00865944
Median_FilteredNuclei_Texture_SumVariance_MaskedHWithoutOverlap_3_45	0.00660759
Median_Nuclei_Texture_SumEntropy_MaskedHWithoutOverlap_3_90	0.00906692
Median_Nuclei_Texture_SumVariance_MaskedHWithoutOverlap_3_45	0.00776945
Median_Nuclei_Texture_SumVariance_MaskedHWithoutOverlap_3_90	0.00598683
StDev_Nuclei_AreaShape_MeanRadius	0.0157299
AreaShape_Solidity.0	-0.078826
Texture_InfoMeas2_MaskedHWithoutOverlap_3_90.0.1	0.065348
Texture_SumVariance_MaskedHWithoutOverlap_3_0.0.1	0.00151179
Texture_SumVariance_MaskedHWithoutOverlap_3_45.0.1	0.00756259
Texture_SumVariance_MaskedHWithoutOverlap_3_90.0.1	0.00572082
Texture_SumEntropy_MaskedHWithoutOverlap_3_45.0.2	0.0147365
Texture_SumVariance_MaskedHWithoutOverlap_3_45.0.2	0.00981251
Texture_SumVariance_MaskedHWithoutOverlap_3_90.0.2	0.00394352
Texture_SumEntropy_MaskedHWithoutOverlap_3_45.0.3	0.136431
Texture_SumVariance_MaskedHWithoutOverlap_3_135.0.3	0.00138407
Texture_SumVariance_MaskedHWithoutOverlap_3_45.0.3	0.00839425
Texture_SumVariance_MaskedHWithoutOverlap_3_90.0.3	0.00503608
Texture_Correlation_MaskedHWithoutOverlap_3_45.0.4	0.0443317
Texture_SumEntropy_MaskedHWithoutOverlap_3_135.0.4	0.0498164
Texture_SumEntropy_MaskedHWithoutOverlap_3_90.0.4	0.0762853
Texture_SumVariance_MaskedHWithoutOverlap_3_135.0.4	0.00292443
Texture_SumVariance_MaskedHWithoutOverlap_3_45.0.4	0.00758663
Texture_SumVariance_MaskedHWithoutOverlap_3_90.0.4	0.00424269
Texture_SumEntropy_MaskedHWithoutOverlap_3_90.0.5	0.00921197
Texture_SumVariance_MaskedHWithoutOverlap_3_45.0.5	0.00777782
Texture_SumVariance_MaskedHWithoutOverlap_3_90.0.5	0.0059938
Texture_SumEntropy_MaskedHWithoutOverlap_3_90.0.6	0.0581805
Texture_SumVariance_MaskedHWithoutOverlap_3_45.0.6	0.0013288
Texture_DifferenceVariance_MaskedEWithoutOverlap_3_90.0.8	-0.0406978
Texture_Variance_MaskedHWithoutOverlap_3_0.0.8	0.000976045
AreaShape_Orientation.0.9	6.27041e-05
AreaShape_Zernike_6_2.1	4.69905
Texture_SumEntropy_MaskedHWithoutOverlap_3_45.1	0.0232913
Texture_InverseDifferenceMoment_MaskedHWithoutOverlap_3_90.0.2.1	0.120518
Texture_InverseDifferenceMoment_MaskedHWithoutOverlap_3_90.0.3.1	0.029632
AreaShape_Zernike_8_6.0.5.1	8.94155
AreaShape_Zernike_8_6.0.6.1	7.8697
Texture_DifferenceEntropy_MaskedHWithoutOverlap_3_90.0.7.1	-0.0270402
Texture_DifferenceEntropy_MaskedHWithoutOverlap_3_45.0.8.1	-0.0364051
Texture_DifferenceEntropy_MaskedHWithoutOverlap_3_90.0.8.1	-0.035347
Texture_Contrast_MaskedHWithoutOverlap_3_90.0.9.1	-0.00331289
Texture_InfoMeas2_MaskedHWithoutOverlap_3_90.0.1.2	0.0135817
Texture_SumVariance_MaskedHWithoutOverlap_3_45.0.3.2	0.00108224
AreaShape_Zernike_6_0.0.4.2	0.204293
Texture_SumEntropy_MaskedHWithoutOverlap_3_45.0.4.2	0.00179594
Texture_SumEntropy_MaskedHWithoutOverlap_3_90.0.4.2	0.100515
Texture_SumVariance_MaskedHWithoutOverlap_3_45.0.4.2	0.00709312
AreaShape_Zernike_6_0.0.5.2	1.23021
Texture_SumEntropy_MaskedHWithoutOverlap_3_45.0.5.2	0.0454571
Texture_SumEntropy_MaskedHWithoutOverlap_3_90.0.5.2	0.0086696
Texture_SumVariance_MaskedHWithoutOverlap_3_45.0.5.2	0.00660993
Texture_SumEntropy_MaskedHWithoutOverlap_3_45.0.6.2	0.0448385
Texture_SumVariance_MaskedHWithoutOverlap_3_45.0.6.2	0.00124962
Texture_InfoMeas1_MaskedHWithoutOverlap_3_90.0.9.2	-0.0391647
