# Supplementary material for: Predicting non-small cell lung cancer prognosis by fully automated microscopic pathology image features
Source: Nat Commun. 2016 Aug 16;7:12474. doi: 10.1038/ncomms12474 (PMC4990706; doi:10.1038/ncomms12474)
Supplement: Supplementary Data 2 — Features and Associated Weights in the Prognosis Prediction Model for Lung Squamous Cell Carcinoma Patients in the TCGA Dataset [file ncomms12474-s3.xlsx]

## Sheet: SupplementaryData2
Supplementary Data 2. Features and Associated Weights in the Prognosis Prediction Model for Lung Squamous Cell Carcinoma Patients in the TCGA Dataset
Feature Name	Weights
Mean_Nuclei_AreaShape_Zernike_4_2	-0.815805
Median_FilteredNuclei_AreaShape_Eccentricity	-0.0853667
Median_Nuclei_AreaShape_Eccentricity	-0.119732
Median_Nuclei_AreaShape_Zernike_0_0	0.128363
AreaShape_MaxFeretDiameter.0.1	-0.000467759
AreaShape_MajorAxisLength.0.2	-0.000741955
AreaShape_Zernike_0_0.0.4	0.00141913
AreaShape_Eccentricity.0.5	-0.119787
AreaShape_Zernike_0_0.0.5	0.128456
AreaShape_Eccentricity.0.6	-0.0394545
AreaShape_Zernike_4_2.0.6	-3.98649
AreaShape_Zernike_4_2.0.7	-5.99829
AreaShape_Zernike_4_2.0.8	-4.17474
AreaShape_Eccentricity.0.5.2	-0.0858449
AreaShape_Eccentricity.0.6.2	-0.132536
