# Supplementary material for: Predicting non-small cell lung cancer prognosis by fully automated microscopic pathology image features
Source: Nat Commun. 2016 Aug 16;7:12474. doi: 10.1038/ncomms12474 (PMC4990706; doi:10.1038/ncomms12474)
Supplement: Supplementary Data 3 — A Comprehensive List of Quantitative Features Extracted By the Fully Automated Histopathology Image Processing Pipeline [file ncomms12474-s4.xlsx]

## Sheet: SupplementaryData3
Supplementary Data 3. A Comprehensive List of Quantitative Features Extracted By the Fully Automated Histopathology Image Processing Pipeline
Feature Name
AreaOccupied_AreaOccupied_Cytoplasm
AreaOccupied_AreaOccupied_FilteredNuclei
AreaOccupied_AreaOccupied_Nuclei
AreaOccupied_Perimeter_Cytoplasm
AreaOccupied_Perimeter_FilteredNuclei
AreaOccupied_Perimeter_Nuclei
AreaOccupied_TotalArea_Cytoplasm
AreaOccupied_TotalArea_FilteredNuclei
AreaOccupied_TotalArea_Nuclei
Count_Cells
Count_Cytoplasm
Count_FilteredNuclei
Count_Nuclei
Count_OverlappingTissue
Count_Tissue
Granularity_10_MaskedEWithoutOverlap
Granularity_10_MaskedHWithoutOverlap
Granularity_11_MaskedEWithoutOverlap
Granularity_11_MaskedHWithoutOverlap
Granularity_12_MaskedEWithoutOverlap
Granularity_12_MaskedHWithoutOverlap
Granularity_13_MaskedEWithoutOverlap
Granularity_13_MaskedHWithoutOverlap
Granularity_14_MaskedEWithoutOverlap
Granularity_14_MaskedHWithoutOverlap
Granularity_15_MaskedEWithoutOverlap
Granularity_15_MaskedHWithoutOverlap
Granularity_16_MaskedEWithoutOverlap
Granularity_16_MaskedHWithoutOverlap
Granularity_1_MaskedEWithoutOverlap
Granularity_1_MaskedHWithoutOverlap
Granularity_2_MaskedEWithoutOverlap
Granularity_2_MaskedHWithoutOverlap
Granularity_3_MaskedEWithoutOverlap
Granularity_3_MaskedHWithoutOverlap
Granularity_4_MaskedEWithoutOverlap
Granularity_4_MaskedHWithoutOverlap
Granularity_5_MaskedEWithoutOverlap
Granularity_5_MaskedHWithoutOverlap
Granularity_6_MaskedEWithoutOverlap
Granularity_6_MaskedHWithoutOverlap
Granularity_7_MaskedEWithoutOverlap
Granularity_7_MaskedHWithoutOverlap
Granularity_8_MaskedEWithoutOverlap
Granularity_8_MaskedHWithoutOverlap
Granularity_9_MaskedEWithoutOverlap
Granularity_9_MaskedHWithoutOverlap
ImageQuality_Correlation_MaskedEWithoutOverlap_20
ImageQuality_Correlation_MaskedHWithoutOverlap_20
ImageQuality_FocusScore_MaskedEWithoutOverlap
ImageQuality_FocusScore_MaskedHWithoutOverlap
ImageQuality_LocalFocusScore_MaskedEWithoutOverlap_20
ImageQuality_LocalFocusScore_MaskedHWithoutOverlap_20
ImageQuality_MADIntensity_MaskedEWithoutOverlap
ImageQuality_MADIntensity_MaskedHWithoutOverlap
ImageQuality_MaxIntensity_MaskedEWithoutOverlap
ImageQuality_MaxIntensity_MaskedHWithoutOverlap
ImageQuality_MeanIntensity_MaskedEWithoutOverlap
ImageQuality_MeanIntensity_MaskedHWithoutOverlap
ImageQuality_MedianIntensity_MaskedEWithoutOverlap
ImageQuality_MedianIntensity_MaskedHWithoutOverlap
ImageQuality_MinIntensity_MaskedEWithoutOverlap
ImageQuality_MinIntensity_MaskedHWithoutOverlap
ImageQuality_PercentMaximal_MaskedEWithoutOverlap
ImageQuality_PercentMaximal_MaskedHWithoutOverlap
ImageQuality_PercentMinimal_MaskedEWithoutOverlap
ImageQuality_PercentMinimal_MaskedHWithoutOverlap
ImageQuality_PowerLogLogSlope_MaskedEWithoutOverlap
ImageQuality_PowerLogLogSlope_MaskedHWithoutOverlap
ImageQuality_Scaling_MaskedEWithoutOverlap
ImageQuality_Scaling_MaskedHWithoutOverlap
ImageQuality_StdIntensity_MaskedEWithoutOverlap
ImageQuality_StdIntensity_MaskedHWithoutOverlap
ImageQuality_ThresholdOtsu_MaskedEWithoutOverlap_2W
ImageQuality_ThresholdOtsu_MaskedHWithoutOverlap_2W
ImageQuality_TotalArea_MaskedEWithoutOverlap
ImageQuality_TotalArea_MaskedHWithoutOverlap
ImageQuality_TotalIntensity_MaskedEWithoutOverlap
ImageQuality_TotalIntensity_MaskedHWithoutOverlap
Intensity_LowerQuartileIntensity_MaskedEWithoutOverlap
Intensity_LowerQuartileIntensity_MaskedHWithoutOverlap
Intensity_MADIntensity_MaskedEWithoutOverlap
Intensity_MADIntensity_MaskedHWithoutOverlap
Intensity_MaxIntensity_MaskedEWithoutOverlap
Intensity_MaxIntensity_MaskedHWithoutOverlap
Intensity_MeanIntensity_MaskedEWithoutOverlap
Intensity_MeanIntensity_MaskedHWithoutOverlap
Intensity_MedianIntensity_MaskedEWithoutOverlap
Intensity_MedianIntensity_MaskedHWithoutOverlap
Intensity_MinIntensity_MaskedEWithoutOverlap
Intensity_MinIntensity_MaskedHWithoutOverlap
Intensity_PercentMaximal_MaskedEWithoutOverlap
Intensity_PercentMaximal_MaskedHWithoutOverlap
Intensity_StdIntensity_MaskedEWithoutOverlap
Intensity_StdIntensity_MaskedHWithoutOverlap
Intensity_TotalArea_MaskedEWithoutOverlap
Intensity_TotalArea_MaskedHWithoutOverlap
Intensity_TotalIntensity_MaskedEWithoutOverlap
Intensity_TotalIntensity_MaskedHWithoutOverlap
Intensity_UpperQuartileIntensity_MaskedEWithoutOverlap
Intensity_UpperQuartileIntensity_MaskedHWithoutOverlap
Mean_Cells_Children_Cytoplasm_Count
Mean_Cells_Location_Center_X
Mean_Cells_Location_Center_Y
Mean_Cells_Neighbors_AngleBetweenNeighbors_Expanded
Mean_Cells_Neighbors_FirstClosestDistance_Expanded
Mean_Cells_Neighbors_FirstClosestObjectNumber_Expanded
Mean_Cells_Neighbors_NumberOfNeighbors_Expanded
Mean_Cells_Neighbors_PercentTouching_Expanded
Mean_Cells_Neighbors_SecondClosestDistance_Expanded
Mean_Cells_Neighbors_SecondClosestObjectNumber_Expanded
Mean_Cells_Parent_FilteredNuclei
Mean_Cells_Parent_Nuclei
Mean_Cytoplasm_AreaShape_Area
Mean_Cytoplasm_AreaShape_Center_X
Mean_Cytoplasm_AreaShape_Center_Y
Mean_Cytoplasm_AreaShape_Compactness
Mean_Cytoplasm_AreaShape_Eccentricity
Mean_Cytoplasm_AreaShape_EulerNumber
Mean_Cytoplasm_AreaShape_Extent
Mean_Cytoplasm_AreaShape_FormFactor
Mean_Cytoplasm_AreaShape_MajorAxisLength
Mean_Cytoplasm_AreaShape_MaxFeretDiameter
Mean_Cytoplasm_AreaShape_MaximumRadius
Mean_Cytoplasm_AreaShape_MeanRadius
Mean_Cytoplasm_AreaShape_MedianRadius
Mean_Cytoplasm_AreaShape_MinFeretDiameter
Mean_Cytoplasm_AreaShape_MinorAxisLength
Mean_Cytoplasm_AreaShape_Orientation
Mean_Cytoplasm_AreaShape_Perimeter
Mean_Cytoplasm_AreaShape_Solidity
Mean_Cytoplasm_AreaShape_Zernike_0_0
Mean_Cytoplasm_AreaShape_Zernike_1_1
Mean_Cytoplasm_AreaShape_Zernike_2_0
Mean_Cytoplasm_AreaShape_Zernike_2_2
Mean_Cytoplasm_AreaShape_Zernike_3_1
Mean_Cytoplasm_AreaShape_Zernike_3_3
Mean_Cytoplasm_AreaShape_Zernike_4_0
Mean_Cytoplasm_AreaShape_Zernike_4_2
Mean_Cytoplasm_AreaShape_Zernike_4_4
Mean_Cytoplasm_AreaShape_Zernike_5_1
Mean_Cytoplasm_AreaShape_Zernike_5_3
Mean_Cytoplasm_AreaShape_Zernike_5_5
Mean_Cytoplasm_AreaShape_Zernike_6_0
Mean_Cytoplasm_AreaShape_Zernike_6_2
Mean_Cytoplasm_AreaShape_Zernike_6_4
Mean_Cytoplasm_AreaShape_Zernike_6_6
Mean_Cytoplasm_AreaShape_Zernike_7_1
Mean_Cytoplasm_AreaShape_Zernike_7_3
Mean_Cytoplasm_AreaShape_Zernike_7_5
Mean_Cytoplasm_AreaShape_Zernike_7_7
Mean_Cytoplasm_AreaShape_Zernike_8_0
Mean_Cytoplasm_AreaShape_Zernike_8_2
Mean_Cytoplasm_AreaShape_Zernike_8_4
Mean_Cytoplasm_AreaShape_Zernike_8_6
Mean_Cytoplasm_AreaShape_Zernike_8_8
Mean_Cytoplasm_AreaShape_Zernike_9_1
Mean_Cytoplasm_AreaShape_Zernike_9_3
Mean_Cytoplasm_AreaShape_Zernike_9_5
Mean_Cytoplasm_AreaShape_Zernike_9_7
Mean_Cytoplasm_AreaShape_Zernike_9_9
Mean_Cytoplasm_Correlation_Correlation_MaskedHWithoutOverlap_MaskedEWithoutOverlap
Mean_Cytoplasm_Intensity_IntegratedIntensityEdge_MaskedEWithoutOverlap
Mean_Cytoplasm_Intensity_IntegratedIntensityEdge_MaskedHWithoutOverlap
Mean_Cytoplasm_Intensity_IntegratedIntensity_MaskedEWithoutOverlap
Mean_Cytoplasm_Intensity_IntegratedIntensity_MaskedHWithoutOverlap
Mean_Cytoplasm_Intensity_LowerQuartileIntensity_MaskedEWithoutOverlap
Mean_Cytoplasm_Intensity_LowerQuartileIntensity_MaskedHWithoutOverlap
Mean_Cytoplasm_Intensity_MADIntensity_MaskedEWithoutOverlap
Mean_Cytoplasm_Intensity_MADIntensity_MaskedHWithoutOverlap
Mean_Cytoplasm_Intensity_MassDisplacement_MaskedEWithoutOverlap
Mean_Cytoplasm_Intensity_MassDisplacement_MaskedHWithoutOverlap
Mean_Cytoplasm_Intensity_MaxIntensityEdge_MaskedEWithoutOverlap
Mean_Cytoplasm_Intensity_MaxIntensityEdge_MaskedHWithoutOverlap
Mean_Cytoplasm_Intensity_MaxIntensity_MaskedEWithoutOverlap
Mean_Cytoplasm_Intensity_MaxIntensity_MaskedHWithoutOverlap
Mean_Cytoplasm_Intensity_MeanIntensityEdge_MaskedEWithoutOverlap
Mean_Cytoplasm_Intensity_MeanIntensityEdge_MaskedHWithoutOverlap
Mean_Cytoplasm_Intensity_MeanIntensity_MaskedEWithoutOverlap
Mean_Cytoplasm_Intensity_MeanIntensity_MaskedHWithoutOverlap
Mean_Cytoplasm_Intensity_MedianIntensity_MaskedEWithoutOverlap
Mean_Cytoplasm_Intensity_MedianIntensity_MaskedHWithoutOverlap
Mean_Cytoplasm_Intensity_MinIntensityEdge_MaskedEWithoutOverlap
Mean_Cytoplasm_Intensity_MinIntensityEdge_MaskedHWithoutOverlap
Mean_Cytoplasm_Intensity_MinIntensity_MaskedEWithoutOverlap
Mean_Cytoplasm_Intensity_MinIntensity_MaskedHWithoutOverlap
Mean_Cytoplasm_Intensity_StdIntensityEdge_MaskedEWithoutOverlap
Mean_Cytoplasm_Intensity_StdIntensityEdge_MaskedHWithoutOverlap
Mean_Cytoplasm_Intensity_StdIntensity_MaskedEWithoutOverlap
Mean_Cytoplasm_Intensity_StdIntensity_MaskedHWithoutOverlap
Mean_Cytoplasm_Intensity_UpperQuartileIntensity_MaskedEWithoutOverlap
Mean_Cytoplasm_Intensity_UpperQuartileIntensity_MaskedHWithoutOverlap
Mean_Cytoplasm_Location_CenterMassIntensity_X_MaskedEWithoutOverlap
Mean_Cytoplasm_Location_CenterMassIntensity_X_MaskedHWithoutOverlap
Mean_Cytoplasm_Location_CenterMassIntensity_Y_MaskedEWithoutOverlap
Mean_Cytoplasm_Location_CenterMassIntensity_Y_MaskedHWithoutOverlap
Mean_Cytoplasm_Location_Center_X
Mean_Cytoplasm_Location_Center_Y
Mean_Cytoplasm_Location_MaxIntensity_X_MaskedEWithoutOverlap
Mean_Cytoplasm_Location_MaxIntensity_X_MaskedHWithoutOverlap
Mean_Cytoplasm_Location_MaxIntensity_Y_MaskedEWithoutOverlap
Mean_Cytoplasm_Location_MaxIntensity_Y_MaskedHWithoutOverlap
Mean_Cytoplasm_Math_NCRatio
Mean_Cytoplasm_Parent_Cells
Mean_Cytoplasm_Parent_FilteredNuclei
Mean_Cytoplasm_RadialDistribution_FracAtD_MaskedEWithoutOverlap_1of4
Mean_Cytoplasm_RadialDistribution_FracAtD_MaskedEWithoutOverlap_2of4
Mean_Cytoplasm_RadialDistribution_FracAtD_MaskedEWithoutOverlap_3of4
Mean_Cytoplasm_RadialDistribution_FracAtD_MaskedEWithoutOverlap_4of4
Mean_Cytoplasm_RadialDistribution_FracAtD_MaskedHWithoutOverlap_1of4
Mean_Cytoplasm_RadialDistribution_FracAtD_MaskedHWithoutOverlap_2of4
Mean_Cytoplasm_RadialDistribution_FracAtD_MaskedHWithoutOverlap_3of4
Mean_Cytoplasm_RadialDistribution_FracAtD_MaskedHWithoutOverlap_4of4
Mean_Cytoplasm_RadialDistribution_MeanFrac_MaskedEWithoutOverlap_1of4
Mean_Cytoplasm_RadialDistribution_MeanFrac_MaskedEWithoutOverlap_2of4
Mean_Cytoplasm_RadialDistribution_MeanFrac_MaskedEWithoutOverlap_3of4
Mean_Cytoplasm_RadialDistribution_MeanFrac_MaskedEWithoutOverlap_4of4
Mean_Cytoplasm_RadialDistribution_MeanFrac_MaskedHWithoutOverlap_1of4
Mean_Cytoplasm_RadialDistribution_MeanFrac_MaskedHWithoutOverlap_2of4
Mean_Cytoplasm_RadialDistribution_MeanFrac_MaskedHWithoutOverlap_3of4
Mean_Cytoplasm_RadialDistribution_MeanFrac_MaskedHWithoutOverlap_4of4
Mean_Cytoplasm_RadialDistribution_RadialCV_MaskedEWithoutOverlap_1of4
Mean_Cytoplasm_RadialDistribution_RadialCV_MaskedEWithoutOverlap_2of4
Mean_Cytoplasm_RadialDistribution_RadialCV_MaskedEWithoutOverlap_3of4
Mean_Cytoplasm_RadialDistribution_RadialCV_MaskedEWithoutOverlap_4of4
Mean_Cytoplasm_RadialDistribution_RadialCV_MaskedHWithoutOverlap_1of4
Mean_Cytoplasm_RadialDistribution_RadialCV_MaskedHWithoutOverlap_2of4
Mean_Cytoplasm_RadialDistribution_RadialCV_MaskedHWithoutOverlap_3of4
Mean_Cytoplasm_RadialDistribution_RadialCV_MaskedHWithoutOverlap_4of4
Mean_Cytoplasm_Texture_AngularSecondMoment_MaskedEWithoutOverlap_3_0
Mean_Cytoplasm_Texture_AngularSecondMoment_MaskedEWithoutOverlap_3_135
Mean_Cytoplasm_Texture_AngularSecondMoment_MaskedEWithoutOverlap_3_45
Mean_Cytoplasm_Texture_AngularSecondMoment_MaskedEWithoutOverlap_3_90
Mean_Cytoplasm_Texture_AngularSecondMoment_MaskedHWithoutOverlap_3_0
Mean_Cytoplasm_Texture_AngularSecondMoment_MaskedHWithoutOverlap_3_135
Mean_Cytoplasm_Texture_AngularSecondMoment_MaskedHWithoutOverlap_3_45
Mean_Cytoplasm_Texture_AngularSecondMoment_MaskedHWithoutOverlap_3_90
Mean_Cytoplasm_Texture_Contrast_MaskedEWithoutOverlap_3_0
Mean_Cytoplasm_Texture_Contrast_MaskedEWithoutOverlap_3_135
Mean_Cytoplasm_Texture_Contrast_MaskedEWithoutOverlap_3_45
Mean_Cytoplasm_Texture_Contrast_MaskedEWithoutOverlap_3_90
Mean_Cytoplasm_Texture_Contrast_MaskedHWithoutOverlap_3_0
Mean_Cytoplasm_Texture_Contrast_MaskedHWithoutOverlap_3_135
Mean_Cytoplasm_Texture_Contrast_MaskedHWithoutOverlap_3_45
Mean_Cytoplasm_Texture_Contrast_MaskedHWithoutOverlap_3_90
Mean_Cytoplasm_Texture_Correlation_MaskedEWithoutOverlap_3_0
Mean_Cytoplasm_Texture_Correlation_MaskedEWithoutOverlap_3_135
Mean_Cytoplasm_Texture_Correlation_MaskedEWithoutOverlap_3_45
Mean_Cytoplasm_Texture_Correlation_MaskedEWithoutOverlap_3_90
Mean_Cytoplasm_Texture_Correlation_MaskedHWithoutOverlap_3_0
Mean_Cytoplasm_Texture_Correlation_MaskedHWithoutOverlap_3_135
Mean_Cytoplasm_Texture_Correlation_MaskedHWithoutOverlap_3_45
Mean_Cytoplasm_Texture_Correlation_MaskedHWithoutOverlap_3_90
Mean_Cytoplasm_Texture_DifferenceEntropy_MaskedEWithoutOverlap_3_0
Mean_Cytoplasm_Texture_DifferenceEntropy_MaskedEWithoutOverlap_3_135
Mean_Cytoplasm_Texture_DifferenceEntropy_MaskedEWithoutOverlap_3_45
Mean_Cytoplasm_Texture_DifferenceEntropy_MaskedEWithoutOverlap_3_90
Mean_Cytoplasm_Texture_DifferenceEntropy_MaskedHWithoutOverlap_3_0
Mean_Cytoplasm_Texture_DifferenceEntropy_MaskedHWithoutOverlap_3_135
Mean_Cytoplasm_Texture_DifferenceEntropy_MaskedHWithoutOverlap_3_45
Mean_Cytoplasm_Texture_DifferenceEntropy_MaskedHWithoutOverlap_3_90
Mean_Cytoplasm_Texture_DifferenceVariance_MaskedEWithoutOverlap_3_0
Mean_Cytoplasm_Texture_DifferenceVariance_MaskedEWithoutOverlap_3_135
Mean_Cytoplasm_Texture_DifferenceVariance_MaskedEWithoutOverlap_3_45
Mean_Cytoplasm_Texture_DifferenceVariance_MaskedEWithoutOverlap_3_90
Mean_Cytoplasm_Texture_DifferenceVariance_MaskedHWithoutOverlap_3_0
Mean_Cytoplasm_Texture_DifferenceVariance_MaskedHWithoutOverlap_3_135
Mean_Cytoplasm_Texture_DifferenceVariance_MaskedHWithoutOverlap_3_45
Mean_Cytoplasm_Texture_DifferenceVariance_MaskedHWithoutOverlap_3_90
Mean_Cytoplasm_Texture_Entropy_MaskedEWithoutOverlap_3_0
Mean_Cytoplasm_Texture_Entropy_MaskedEWithoutOverlap_3_135
Mean_Cytoplasm_Texture_Entropy_MaskedEWithoutOverlap_3_45
Mean_Cytoplasm_Texture_Entropy_MaskedEWithoutOverlap_3_90
Mean_Cytoplasm_Texture_Entropy_MaskedHWithoutOverlap_3_0
Mean_Cytoplasm_Texture_Entropy_MaskedHWithoutOverlap_3_135
Mean_Cytoplasm_Texture_Entropy_MaskedHWithoutOverlap_3_45
Mean_Cytoplasm_Texture_Entropy_MaskedHWithoutOverlap_3_90
Mean_Cytoplasm_Texture_Gabor_MaskedEWithoutOverlap_3
Mean_Cytoplasm_Texture_Gabor_MaskedHWithoutOverlap_3
Mean_Cytoplasm_Texture_InfoMeas1_MaskedEWithoutOverlap_3_0
Mean_Cytoplasm_Texture_InfoMeas1_MaskedEWithoutOverlap_3_135
Mean_Cytoplasm_Texture_InfoMeas1_MaskedEWithoutOverlap_3_45
Mean_Cytoplasm_Texture_InfoMeas1_MaskedEWithoutOverlap_3_90
Mean_Cytoplasm_Texture_InfoMeas1_MaskedHWithoutOverlap_3_0
Mean_Cytoplasm_Texture_InfoMeas1_MaskedHWithoutOverlap_3_135
Mean_Cytoplasm_Texture_InfoMeas1_MaskedHWithoutOverlap_3_45
Mean_Cytoplasm_Texture_InfoMeas1_MaskedHWithoutOverlap_3_90
Mean_Cytoplasm_Texture_InfoMeas2_MaskedEWithoutOverlap_3_0
Mean_Cytoplasm_Texture_InfoMeas2_MaskedEWithoutOverlap_3_135
Mean_Cytoplasm_Texture_InfoMeas2_MaskedEWithoutOverlap_3_45
Mean_Cytoplasm_Texture_InfoMeas2_MaskedEWithoutOverlap_3_90
Mean_Cytoplasm_Texture_InfoMeas2_MaskedHWithoutOverlap_3_0
Mean_Cytoplasm_Texture_InfoMeas2_MaskedHWithoutOverlap_3_135
Mean_Cytoplasm_Texture_InfoMeas2_MaskedHWithoutOverlap_3_45
Mean_Cytoplasm_Texture_InfoMeas2_MaskedHWithoutOverlap_3_90
Mean_Cytoplasm_Texture_InverseDifferenceMoment_MaskedEWithoutOverlap_3_0
Mean_Cytoplasm_Texture_InverseDifferenceMoment_MaskedEWithoutOverlap_3_135
Mean_Cytoplasm_Texture_InverseDifferenceMoment_MaskedEWithoutOverlap_3_45
Mean_Cytoplasm_Texture_InverseDifferenceMoment_MaskedEWithoutOverlap_3_90
Mean_Cytoplasm_Texture_InverseDifferenceMoment_MaskedHWithoutOverlap_3_0
Mean_Cytoplasm_Texture_InverseDifferenceMoment_MaskedHWithoutOverlap_3_135
Mean_Cytoplasm_Texture_InverseDifferenceMoment_MaskedHWithoutOverlap_3_45
Mean_Cytoplasm_Texture_InverseDifferenceMoment_MaskedHWithoutOverlap_3_90
Mean_Cytoplasm_Texture_SumAverage_MaskedEWithoutOverlap_3_0
Mean_Cytoplasm_Texture_SumAverage_MaskedEWithoutOverlap_3_135
Mean_Cytoplasm_Texture_SumAverage_MaskedEWithoutOverlap_3_45
Mean_Cytoplasm_Texture_SumAverage_MaskedEWithoutOverlap_3_90
Mean_Cytoplasm_Texture_SumAverage_MaskedHWithoutOverlap_3_0
Mean_Cytoplasm_Texture_SumAverage_MaskedHWithoutOverlap_3_135
Mean_Cytoplasm_Texture_SumAverage_MaskedHWithoutOverlap_3_45
Mean_Cytoplasm_Texture_SumAverage_MaskedHWithoutOverlap_3_90
Mean_Cytoplasm_Texture_SumEntropy_MaskedEWithoutOverlap_3_0
Mean_Cytoplasm_Texture_SumEntropy_MaskedEWithoutOverlap_3_135
Mean_Cytoplasm_Texture_SumEntropy_MaskedEWithoutOverlap_3_45
Mean_Cytoplasm_Texture_SumEntropy_MaskedEWithoutOverlap_3_90
Mean_Cytoplasm_Texture_SumEntropy_MaskedHWithoutOverlap_3_0
Mean_Cytoplasm_Texture_SumEntropy_MaskedHWithoutOverlap_3_135
Mean_Cytoplasm_Texture_SumEntropy_MaskedHWithoutOverlap_3_45
Mean_Cytoplasm_Texture_SumEntropy_MaskedHWithoutOverlap_3_90
Mean_Cytoplasm_Texture_SumVariance_MaskedEWithoutOverlap_3_0
Mean_Cytoplasm_Texture_SumVariance_MaskedEWithoutOverlap_3_135
Mean_Cytoplasm_Texture_SumVariance_MaskedEWithoutOverlap_3_45
Mean_Cytoplasm_Texture_SumVariance_MaskedEWithoutOverlap_3_90
Mean_Cytoplasm_Texture_SumVariance_MaskedHWithoutOverlap_3_0
Mean_Cytoplasm_Texture_SumVariance_MaskedHWithoutOverlap_3_135
Mean_Cytoplasm_Texture_SumVariance_MaskedHWithoutOverlap_3_45
Mean_Cytoplasm_Texture_SumVariance_MaskedHWithoutOverlap_3_90
Mean_Cytoplasm_Texture_Variance_MaskedEWithoutOverlap_3_0
Mean_Cytoplasm_Texture_Variance_MaskedEWithoutOverlap_3_135
Mean_Cytoplasm_Texture_Variance_MaskedEWithoutOverlap_3_45
Mean_Cytoplasm_Texture_Variance_MaskedEWithoutOverlap_3_90
Mean_Cytoplasm_Texture_Variance_MaskedHWithoutOverlap_3_0
Mean_Cytoplasm_Texture_Variance_MaskedHWithoutOverlap_3_135
Mean_Cytoplasm_Texture_Variance_MaskedHWithoutOverlap_3_45
Mean_Cytoplasm_Texture_Variance_MaskedHWithoutOverlap_3_90
Mean_FilteredNuclei_AreaShape_Area
Mean_FilteredNuclei_AreaShape_Center_X
Mean_FilteredNuclei_AreaShape_Center_Y
Mean_FilteredNuclei_AreaShape_Compactness
Mean_FilteredNuclei_AreaShape_Eccentricity
Mean_FilteredNuclei_AreaShape_EulerNumber
Mean_FilteredNuclei_AreaShape_Extent
Mean_FilteredNuclei_AreaShape_FormFactor
Mean_FilteredNuclei_AreaShape_MajorAxisLength
Mean_FilteredNuclei_AreaShape_MaxFeretDiameter
Mean_FilteredNuclei_AreaShape_MaximumRadius
Mean_FilteredNuclei_AreaShape_MeanRadius
Mean_FilteredNuclei_AreaShape_MedianRadius
Mean_FilteredNuclei_AreaShape_MinFeretDiameter
Mean_FilteredNuclei_AreaShape_MinorAxisLength
Mean_FilteredNuclei_AreaShape_Orientation
Mean_FilteredNuclei_AreaShape_Perimeter
Mean_FilteredNuclei_AreaShape_Solidity
Mean_FilteredNuclei_AreaShape_Zernike_0_0
Mean_FilteredNuclei_AreaShape_Zernike_1_1
Mean_FilteredNuclei_AreaShape_Zernike_2_0
Mean_FilteredNuclei_AreaShape_Zernike_2_2
Mean_FilteredNuclei_AreaShape_Zernike_3_1
Mean_FilteredNuclei_AreaShape_Zernike_3_3
Mean_FilteredNuclei_AreaShape_Zernike_4_0
Mean_FilteredNuclei_AreaShape_Zernike_4_2
Mean_FilteredNuclei_AreaShape_Zernike_4_4
Mean_FilteredNuclei_AreaShape_Zernike_5_1
Mean_FilteredNuclei_AreaShape_Zernike_5_3
Mean_FilteredNuclei_AreaShape_Zernike_5_5
Mean_FilteredNuclei_AreaShape_Zernike_6_0
Mean_FilteredNuclei_AreaShape_Zernike_6_2
Mean_FilteredNuclei_AreaShape_Zernike_6_4
Mean_FilteredNuclei_AreaShape_Zernike_6_6
Mean_FilteredNuclei_AreaShape_Zernike_7_1
Mean_FilteredNuclei_AreaShape_Zernike_7_3
Mean_FilteredNuclei_AreaShape_Zernike_7_5
Mean_FilteredNuclei_AreaShape_Zernike_7_7
Mean_FilteredNuclei_AreaShape_Zernike_8_0
Mean_FilteredNuclei_AreaShape_Zernike_8_2
Mean_FilteredNuclei_AreaShape_Zernike_8_4
Mean_FilteredNuclei_AreaShape_Zernike_8_6
Mean_FilteredNuclei_AreaShape_Zernike_8_8
Mean_FilteredNuclei_AreaShape_Zernike_9_1
Mean_FilteredNuclei_AreaShape_Zernike_9_3
Mean_FilteredNuclei_AreaShape_Zernike_9_5
Mean_FilteredNuclei_AreaShape_Zernike_9_7
Mean_FilteredNuclei_AreaShape_Zernike_9_9
Mean_FilteredNuclei_Children_Cells_Count
Mean_FilteredNuclei_Children_Cytoplasm_Count
Mean_FilteredNuclei_Correlation_Correlation_MaskedHWithoutOverlap_MaskedEWithoutOverlap
Mean_FilteredNuclei_Intensity_IntegratedIntensityEdge_MaskedEWithoutOverlap
Mean_FilteredNuclei_Intensity_IntegratedIntensityEdge_MaskedHWithoutOverlap
Mean_FilteredNuclei_Intensity_IntegratedIntensity_MaskedEWithoutOverlap
Mean_FilteredNuclei_Intensity_IntegratedIntensity_MaskedHWithoutOverlap
Mean_FilteredNuclei_Intensity_LowerQuartileIntensity_MaskedEWithoutOverlap
Mean_FilteredNuclei_Intensity_LowerQuartileIntensity_MaskedHWithoutOverlap
Mean_FilteredNuclei_Intensity_MADIntensity_MaskedEWithoutOverlap
Mean_FilteredNuclei_Intensity_MADIntensity_MaskedHWithoutOverlap
Mean_FilteredNuclei_Intensity_MassDisplacement_MaskedEWithoutOverlap
Mean_FilteredNuclei_Intensity_MassDisplacement_MaskedHWithoutOverlap
Mean_FilteredNuclei_Intensity_MaxIntensityEdge_MaskedEWithoutOverlap
Mean_FilteredNuclei_Intensity_MaxIntensityEdge_MaskedHWithoutOverlap
Mean_FilteredNuclei_Intensity_MaxIntensity_MaskedEWithoutOverlap
Mean_FilteredNuclei_Intensity_MaxIntensity_MaskedHWithoutOverlap
Mean_FilteredNuclei_Intensity_MeanIntensityEdge_MaskedEWithoutOverlap
Mean_FilteredNuclei_Intensity_MeanIntensityEdge_MaskedHWithoutOverlap
Mean_FilteredNuclei_Intensity_MeanIntensity_MaskedEWithoutOverlap
Mean_FilteredNuclei_Intensity_MeanIntensity_MaskedHWithoutOverlap
Mean_FilteredNuclei_Intensity_MedianIntensity_MaskedEWithoutOverlap
Mean_FilteredNuclei_Intensity_MedianIntensity_MaskedHWithoutOverlap
Mean_FilteredNuclei_Intensity_MinIntensityEdge_MaskedEWithoutOverlap
Mean_FilteredNuclei_Intensity_MinIntensityEdge_MaskedHWithoutOverlap
Mean_FilteredNuclei_Intensity_MinIntensity_MaskedEWithoutOverlap
Mean_FilteredNuclei_Intensity_MinIntensity_MaskedHWithoutOverlap
Mean_FilteredNuclei_Intensity_StdIntensityEdge_MaskedEWithoutOverlap
Mean_FilteredNuclei_Intensity_StdIntensityEdge_MaskedHWithoutOverlap
Mean_FilteredNuclei_Intensity_StdIntensity_MaskedEWithoutOverlap
Mean_FilteredNuclei_Intensity_StdIntensity_MaskedHWithoutOverlap
Mean_FilteredNuclei_Intensity_UpperQuartileIntensity_MaskedEWithoutOverlap
Mean_FilteredNuclei_Intensity_UpperQuartileIntensity_MaskedHWithoutOverlap
Mean_FilteredNuclei_Location_CenterMassIntensity_X_MaskedEWithoutOverlap
Mean_FilteredNuclei_Location_CenterMassIntensity_X_MaskedHWithoutOverlap
Mean_FilteredNuclei_Location_CenterMassIntensity_Y_MaskedEWithoutOverlap
Mean_FilteredNuclei_Location_CenterMassIntensity_Y_MaskedHWithoutOverlap
Mean_FilteredNuclei_Location_Center_X
Mean_FilteredNuclei_Location_Center_Y
Mean_FilteredNuclei_Location_MaxIntensity_X_MaskedEWithoutOverlap
Mean_FilteredNuclei_Location_MaxIntensity_X_MaskedHWithoutOverlap
Mean_FilteredNuclei_Location_MaxIntensity_Y_MaskedEWithoutOverlap
Mean_FilteredNuclei_Location_MaxIntensity_Y_MaskedHWithoutOverlap
Mean_FilteredNuclei_Math_NCRatio
Mean_FilteredNuclei_Neighbors_AngleBetweenNeighbors_Expanded
Mean_FilteredNuclei_Neighbors_FirstClosestDistance_Expanded
Mean_FilteredNuclei_Neighbors_FirstClosestObjectNumber_Expanded
Mean_FilteredNuclei_Neighbors_NumberOfNeighbors_Expanded
Mean_FilteredNuclei_Neighbors_PercentTouching_Expanded
Mean_FilteredNuclei_Neighbors_SecondClosestDistance_Expanded
Mean_FilteredNuclei_Neighbors_SecondClosestObjectNumber_Expanded
Mean_FilteredNuclei_Parent_Nuclei
Mean_FilteredNuclei_RadialDistribution_FracAtD_MaskedEWithoutOverlap_1of4
Mean_FilteredNuclei_RadialDistribution_FracAtD_MaskedEWithoutOverlap_2of4
Mean_FilteredNuclei_RadialDistribution_FracAtD_MaskedEWithoutOverlap_3of4
Mean_FilteredNuclei_RadialDistribution_FracAtD_MaskedEWithoutOverlap_4of4
Mean_FilteredNuclei_RadialDistribution_FracAtD_MaskedHWithoutOverlap_1of4
Mean_FilteredNuclei_RadialDistribution_FracAtD_MaskedHWithoutOverlap_2of4
Mean_FilteredNuclei_RadialDistribution_FracAtD_MaskedHWithoutOverlap_3of4
Mean_FilteredNuclei_RadialDistribution_FracAtD_MaskedHWithoutOverlap_4of4
Mean_FilteredNuclei_RadialDistribution_MeanFrac_MaskedEWithoutOverlap_1of4
Mean_FilteredNuclei_RadialDistribution_MeanFrac_MaskedEWithoutOverlap_2of4
Mean_FilteredNuclei_RadialDistribution_MeanFrac_MaskedEWithoutOverlap_3of4
Mean_FilteredNuclei_RadialDistribution_MeanFrac_MaskedEWithoutOverlap_4of4
Mean_FilteredNuclei_RadialDistribution_MeanFrac_MaskedHWithoutOverlap_1of4
Mean_FilteredNuclei_RadialDistribution_MeanFrac_MaskedHWithoutOverlap_2of4
Mean_FilteredNuclei_RadialDistribution_MeanFrac_MaskedHWithoutOverlap_3of4
Mean_FilteredNuclei_RadialDistribution_MeanFrac_MaskedHWithoutOverlap_4of4
Mean_FilteredNuclei_RadialDistribution_RadialCV_MaskedEWithoutOverlap_1of4
Mean_FilteredNuclei_RadialDistribution_RadialCV_MaskedEWithoutOverlap_2of4
Mean_FilteredNuclei_RadialDistribution_RadialCV_MaskedEWithoutOverlap_3of4
Mean_FilteredNuclei_RadialDistribution_RadialCV_MaskedEWithoutOverlap_4of4
Mean_FilteredNuclei_RadialDistribution_RadialCV_MaskedHWithoutOverlap_1of4
Mean_FilteredNuclei_RadialDistribution_RadialCV_MaskedHWithoutOverlap_2of4
Mean_FilteredNuclei_RadialDistribution_RadialCV_MaskedHWithoutOverlap_3of4
Mean_FilteredNuclei_RadialDistribution_RadialCV_MaskedHWithoutOverlap_4of4
Mean_FilteredNuclei_Texture_AngularSecondMoment_MaskedEWithoutOverlap_3_0
Mean_FilteredNuclei_Texture_AngularSecondMoment_MaskedEWithoutOverlap_3_135
Mean_FilteredNuclei_Texture_AngularSecondMoment_MaskedEWithoutOverlap_3_45
Mean_FilteredNuclei_Texture_AngularSecondMoment_MaskedEWithoutOverlap_3_90
Mean_FilteredNuclei_Texture_AngularSecondMoment_MaskedHWithoutOverlap_3_0
Mean_FilteredNuclei_Texture_AngularSecondMoment_MaskedHWithoutOverlap_3_135
Mean_FilteredNuclei_Texture_AngularSecondMoment_MaskedHWithoutOverlap_3_45
Mean_FilteredNuclei_Texture_AngularSecondMoment_MaskedHWithoutOverlap_3_90
Mean_FilteredNuclei_Texture_Contrast_MaskedEWithoutOverlap_3_0
Mean_FilteredNuclei_Texture_Contrast_MaskedEWithoutOverlap_3_135
Mean_FilteredNuclei_Texture_Contrast_MaskedEWithoutOverlap_3_45
Mean_FilteredNuclei_Texture_Contrast_MaskedEWithoutOverlap_3_90
Mean_FilteredNuclei_Texture_Contrast_MaskedHWithoutOverlap_3_0
Mean_FilteredNuclei_Texture_Contrast_MaskedHWithoutOverlap_3_135
Mean_FilteredNuclei_Texture_Contrast_MaskedHWithoutOverlap_3_45
Mean_FilteredNuclei_Texture_Contrast_MaskedHWithoutOverlap_3_90
Mean_FilteredNuclei_Texture_Correlation_MaskedEWithoutOverlap_3_0
Mean_FilteredNuclei_Texture_Correlation_MaskedEWithoutOverlap_3_135
Mean_FilteredNuclei_Texture_Correlation_MaskedEWithoutOverlap_3_45
Mean_FilteredNuclei_Texture_Correlation_MaskedEWithoutOverlap_3_90
Mean_FilteredNuclei_Texture_Correlation_MaskedHWithoutOverlap_3_0
Mean_FilteredNuclei_Texture_Correlation_MaskedHWithoutOverlap_3_135
Mean_FilteredNuclei_Texture_Correlation_MaskedHWithoutOverlap_3_45
Mean_FilteredNuclei_Texture_Correlation_MaskedHWithoutOverlap_3_90
Mean_FilteredNuclei_Texture_DifferenceEntropy_MaskedEWithoutOverlap_3_0
Mean_FilteredNuclei_Texture_DifferenceEntropy_MaskedEWithoutOverlap_3_135
Mean_FilteredNuclei_Texture_DifferenceEntropy_MaskedEWithoutOverlap_3_45
Mean_FilteredNuclei_Texture_DifferenceEntropy_MaskedEWithoutOverlap_3_90
Mean_FilteredNuclei_Texture_DifferenceEntropy_MaskedHWithoutOverlap_3_0
Mean_FilteredNuclei_Texture_DifferenceEntropy_MaskedHWithoutOverlap_3_135
Mean_FilteredNuclei_Texture_DifferenceEntropy_MaskedHWithoutOverlap_3_45
Mean_FilteredNuclei_Texture_DifferenceEntropy_MaskedHWithoutOverlap_3_90
Mean_FilteredNuclei_Texture_DifferenceVariance_MaskedEWithoutOverlap_3_0
Mean_FilteredNuclei_Texture_DifferenceVariance_MaskedEWithoutOverlap_3_135
Mean_FilteredNuclei_Texture_DifferenceVariance_MaskedEWithoutOverlap_3_45
Mean_FilteredNuclei_Texture_DifferenceVariance_MaskedEWithoutOverlap_3_90
Mean_FilteredNuclei_Texture_DifferenceVariance_MaskedHWithoutOverlap_3_0
Mean_FilteredNuclei_Texture_DifferenceVariance_MaskedHWithoutOverlap_3_135
Mean_FilteredNuclei_Texture_DifferenceVariance_MaskedHWithoutOverlap_3_45
Mean_FilteredNuclei_Texture_DifferenceVariance_MaskedHWithoutOverlap_3_90
Mean_FilteredNuclei_Texture_Entropy_MaskedEWithoutOverlap_3_0
Mean_FilteredNuclei_Texture_Entropy_MaskedEWithoutOverlap_3_135
Mean_FilteredNuclei_Texture_Entropy_MaskedEWithoutOverlap_3_45
Mean_FilteredNuclei_Texture_Entropy_MaskedEWithoutOverlap_3_90
Mean_FilteredNuclei_Texture_Entropy_MaskedHWithoutOverlap_3_0
Mean_FilteredNuclei_Texture_Entropy_MaskedHWithoutOverlap_3_135
Mean_FilteredNuclei_Texture_Entropy_MaskedHWithoutOverlap_3_45
Mean_FilteredNuclei_Texture_Entropy_MaskedHWithoutOverlap_3_90
Mean_FilteredNuclei_Texture_Gabor_MaskedEWithoutOverlap_3
Mean_FilteredNuclei_Texture_Gabor_MaskedHWithoutOverlap_3
Mean_FilteredNuclei_Texture_InfoMeas1_MaskedEWithoutOverlap_3_0
Mean_FilteredNuclei_Texture_InfoMeas1_MaskedEWithoutOverlap_3_135
Mean_FilteredNuclei_Texture_InfoMeas1_MaskedEWithoutOverlap_3_45
Mean_FilteredNuclei_Texture_InfoMeas1_MaskedEWithoutOverlap_3_90
Mean_FilteredNuclei_Texture_InfoMeas1_MaskedHWithoutOverlap_3_0
Mean_FilteredNuclei_Texture_InfoMeas1_MaskedHWithoutOverlap_3_135
Mean_FilteredNuclei_Texture_InfoMeas1_MaskedHWithoutOverlap_3_45
Mean_FilteredNuclei_Texture_InfoMeas1_MaskedHWithoutOverlap_3_90
Mean_FilteredNuclei_Texture_InfoMeas2_MaskedEWithoutOverlap_3_0
Mean_FilteredNuclei_Texture_InfoMeas2_MaskedEWithoutOverlap_3_135
Mean_FilteredNuclei_Texture_InfoMeas2_MaskedEWithoutOverlap_3_45
Mean_FilteredNuclei_Texture_InfoMeas2_MaskedEWithoutOverlap_3_90
Mean_FilteredNuclei_Texture_InfoMeas2_MaskedHWithoutOverlap_3_0
Mean_FilteredNuclei_Texture_InfoMeas2_MaskedHWithoutOverlap_3_135
Mean_FilteredNuclei_Texture_InfoMeas2_MaskedHWithoutOverlap_3_45
Mean_FilteredNuclei_Texture_InfoMeas2_MaskedHWithoutOverlap_3_90
Mean_FilteredNuclei_Texture_InverseDifferenceMoment_MaskedEWithoutOverlap_3_0
Mean_FilteredNuclei_Texture_InverseDifferenceMoment_MaskedEWithoutOverlap_3_135
Mean_FilteredNuclei_Texture_InverseDifferenceMoment_MaskedEWithoutOverlap_3_45
Mean_FilteredNuclei_Texture_InverseDifferenceMoment_MaskedEWithoutOverlap_3_90
Mean_FilteredNuclei_Texture_InverseDifferenceMoment_MaskedHWithoutOverlap_3_0
Mean_FilteredNuclei_Texture_InverseDifferenceMoment_MaskedHWithoutOverlap_3_135
Mean_FilteredNuclei_Texture_InverseDifferenceMoment_MaskedHWithoutOverlap_3_45
Mean_FilteredNuclei_Texture_InverseDifferenceMoment_MaskedHWithoutOverlap_3_90
Mean_FilteredNuclei_Texture_SumAverage_MaskedEWithoutOverlap_3_0
Mean_FilteredNuclei_Texture_SumAverage_MaskedEWithoutOverlap_3_135
Mean_FilteredNuclei_Texture_SumAverage_MaskedEWithoutOverlap_3_45
Mean_FilteredNuclei_Texture_SumAverage_MaskedEWithoutOverlap_3_90
Mean_FilteredNuclei_Texture_SumAverage_MaskedHWithoutOverlap_3_0
Mean_FilteredNuclei_Texture_SumAverage_MaskedHWithoutOverlap_3_135
Mean_FilteredNuclei_Texture_SumAverage_MaskedHWithoutOverlap_3_45
Mean_FilteredNuclei_Texture_SumAverage_MaskedHWithoutOverlap_3_90
Mean_FilteredNuclei_Texture_SumEntropy_MaskedEWithoutOverlap_3_0
Mean_FilteredNuclei_Texture_SumEntropy_MaskedEWithoutOverlap_3_135
Mean_FilteredNuclei_Texture_SumEntropy_MaskedEWithoutOverlap_3_45
Mean_FilteredNuclei_Texture_SumEntropy_MaskedEWithoutOverlap_3_90
Mean_FilteredNuclei_Texture_SumEntropy_MaskedHWithoutOverlap_3_0
Mean_FilteredNuclei_Texture_SumEntropy_MaskedHWithoutOverlap_3_135
Mean_FilteredNuclei_Texture_SumEntropy_MaskedHWithoutOverlap_3_45
Mean_FilteredNuclei_Texture_SumEntropy_MaskedHWithoutOverlap_3_90
Mean_FilteredNuclei_Texture_SumVariance_MaskedEWithoutOverlap_3_0
Mean_FilteredNuclei_Texture_SumVariance_MaskedEWithoutOverlap_3_135
Mean_FilteredNuclei_Texture_SumVariance_MaskedEWithoutOverlap_3_45
Mean_FilteredNuclei_Texture_SumVariance_MaskedEWithoutOverlap_3_90
Mean_FilteredNuclei_Texture_SumVariance_MaskedHWithoutOverlap_3_0
Mean_FilteredNuclei_Texture_SumVariance_MaskedHWithoutOverlap_3_135
Mean_FilteredNuclei_Texture_SumVariance_MaskedHWithoutOverlap_3_45
Mean_FilteredNuclei_Texture_SumVariance_MaskedHWithoutOverlap_3_90
Mean_FilteredNuclei_Texture_Variance_MaskedEWithoutOverlap_3_0
Mean_FilteredNuclei_Texture_Variance_MaskedEWithoutOverlap_3_135
Mean_FilteredNuclei_Texture_Variance_MaskedEWithoutOverlap_3_45
Mean_FilteredNuclei_Texture_Variance_MaskedEWithoutOverlap_3_90
Mean_FilteredNuclei_Texture_Variance_MaskedHWithoutOverlap_3_0
Mean_FilteredNuclei_Texture_Variance_MaskedHWithoutOverlap_3_135
Mean_FilteredNuclei_Texture_Variance_MaskedHWithoutOverlap_3_45
Mean_FilteredNuclei_Texture_Variance_MaskedHWithoutOverlap_3_90
Mean_Nuclei_AreaShape_Area
Mean_Nuclei_AreaShape_Center_X
Mean_Nuclei_AreaShape_Center_Y
Mean_Nuclei_AreaShape_Compactness
Mean_Nuclei_AreaShape_Eccentricity
Mean_Nuclei_AreaShape_EulerNumber
Mean_Nuclei_AreaShape_Extent
Mean_Nuclei_AreaShape_FormFactor
Mean_Nuclei_AreaShape_MajorAxisLength
Mean_Nuclei_AreaShape_MaxFeretDiameter
Mean_Nuclei_AreaShape_MaximumRadius
Mean_Nuclei_AreaShape_MeanRadius
Mean_Nuclei_AreaShape_MedianRadius
Mean_Nuclei_AreaShape_MinFeretDiameter
Mean_Nuclei_AreaShape_MinorAxisLength
Mean_Nuclei_AreaShape_Orientation
Mean_Nuclei_AreaShape_Perimeter
Mean_Nuclei_AreaShape_Solidity
Mean_Nuclei_AreaShape_Zernike_0_0
Mean_Nuclei_AreaShape_Zernike_1_1
Mean_Nuclei_AreaShape_Zernike_2_0
Mean_Nuclei_AreaShape_Zernike_2_2
Mean_Nuclei_AreaShape_Zernike_3_1
Mean_Nuclei_AreaShape_Zernike_3_3
Mean_Nuclei_AreaShape_Zernike_4_0
Mean_Nuclei_AreaShape_Zernike_4_2
Mean_Nuclei_AreaShape_Zernike_4_4
Mean_Nuclei_AreaShape_Zernike_5_1
Mean_Nuclei_AreaShape_Zernike_5_3
Mean_Nuclei_AreaShape_Zernike_5_5
Mean_Nuclei_AreaShape_Zernike_6_0
Mean_Nuclei_AreaShape_Zernike_6_2
Mean_Nuclei_AreaShape_Zernike_6_4
Mean_Nuclei_AreaShape_Zernike_6_6
Mean_Nuclei_AreaShape_Zernike_7_1
Mean_Nuclei_AreaShape_Zernike_7_3
Mean_Nuclei_AreaShape_Zernike_7_5
Mean_Nuclei_AreaShape_Zernike_7_7
Mean_Nuclei_AreaShape_Zernike_8_0
Mean_Nuclei_AreaShape_Zernike_8_2
Mean_Nuclei_AreaShape_Zernike_8_4
Mean_Nuclei_AreaShape_Zernike_8_6
Mean_Nuclei_AreaShape_Zernike_8_8
Mean_Nuclei_AreaShape_Zernike_9_1
Mean_Nuclei_AreaShape_Zernike_9_3
Mean_Nuclei_AreaShape_Zernike_9_5
Mean_Nuclei_AreaShape_Zernike_9_7
Mean_Nuclei_AreaShape_Zernike_9_9
Mean_Nuclei_Children_Cells_Count
Mean_Nuclei_Children_FilteredNuclei_Count
Mean_Nuclei_Correlation_Correlation_MaskedHWithoutOverlap_MaskedEWithoutOverlap
Mean_Nuclei_Intensity_IntegratedIntensityEdge_MaskedEWithoutOverlap
Mean_Nuclei_Intensity_IntegratedIntensityEdge_MaskedHWithoutOverlap
Mean_Nuclei_Intensity_IntegratedIntensity_MaskedEWithoutOverlap
Mean_Nuclei_Intensity_IntegratedIntensity_MaskedHWithoutOverlap
Mean_Nuclei_Intensity_LowerQuartileIntensity_MaskedEWithoutOverlap
Mean_Nuclei_Intensity_LowerQuartileIntensity_MaskedHWithoutOverlap
Mean_Nuclei_Intensity_MADIntensity_MaskedEWithoutOverlap
Mean_Nuclei_Intensity_MADIntensity_MaskedHWithoutOverlap
Mean_Nuclei_Intensity_MassDisplacement_MaskedEWithoutOverlap
Mean_Nuclei_Intensity_MassDisplacement_MaskedHWithoutOverlap
Mean_Nuclei_Intensity_MaxIntensityEdge_MaskedEWithoutOverlap
Mean_Nuclei_Intensity_MaxIntensityEdge_MaskedHWithoutOverlap
Mean_Nuclei_Intensity_MaxIntensity_MaskedEWithoutOverlap
Mean_Nuclei_Intensity_MaxIntensity_MaskedHWithoutOverlap
Mean_Nuclei_Intensity_MeanIntensityEdge_MaskedEWithoutOverlap
Mean_Nuclei_Intensity_MeanIntensityEdge_MaskedHWithoutOverlap
Mean_Nuclei_Intensity_MeanIntensity_MaskedEWithoutOverlap
Mean_Nuclei_Intensity_MeanIntensity_MaskedHWithoutOverlap
Mean_Nuclei_Intensity_MedianIntensity_MaskedEWithoutOverlap
Mean_Nuclei_Intensity_MedianIntensity_MaskedHWithoutOverlap
Mean_Nuclei_Intensity_MinIntensityEdge_MaskedEWithoutOverlap
Mean_Nuclei_Intensity_MinIntensityEdge_MaskedHWithoutOverlap
Mean_Nuclei_Intensity_MinIntensity_MaskedEWithoutOverlap
Mean_Nuclei_Intensity_MinIntensity_MaskedHWithoutOverlap
Mean_Nuclei_Intensity_StdIntensityEdge_MaskedEWithoutOverlap
Mean_Nuclei_Intensity_StdIntensityEdge_MaskedHWithoutOverlap
Mean_Nuclei_Intensity_StdIntensity_MaskedEWithoutOverlap
Mean_Nuclei_Intensity_StdIntensity_MaskedHWithoutOverlap
Mean_Nuclei_Intensity_UpperQuartileIntensity_MaskedEWithoutOverlap
Mean_Nuclei_Intensity_UpperQuartileIntensity_MaskedHWithoutOverlap
Mean_Nuclei_Location_CenterMassIntensity_X_MaskedEWithoutOverlap
Mean_Nuclei_Location_CenterMassIntensity_X_MaskedHWithoutOverlap
Mean_Nuclei_Location_CenterMassIntensity_Y_MaskedEWithoutOverlap
Mean_Nuclei_Location_CenterMassIntensity_Y_MaskedHWithoutOverlap
Mean_Nuclei_Location_Center_X
Mean_Nuclei_Location_Center_Y
Mean_Nuclei_Location_MaxIntensity_X_MaskedEWithoutOverlap
Mean_Nuclei_Location_MaxIntensity_X_MaskedHWithoutOverlap
Mean_Nuclei_Location_MaxIntensity_Y_MaskedEWithoutOverlap
Mean_Nuclei_Location_MaxIntensity_Y_MaskedHWithoutOverlap
Mean_Nuclei_Neighbors_AngleBetweenNeighbors_Expanded
Mean_Nuclei_Neighbors_FirstClosestDistance_Expanded
Mean_Nuclei_Neighbors_FirstClosestObjectNumber_Expanded
Mean_Nuclei_Neighbors_NumberOfNeighbors_Expanded
Mean_Nuclei_Neighbors_PercentTouching_Expanded
Mean_Nuclei_Neighbors_SecondClosestDistance_Expanded
Mean_Nuclei_Neighbors_SecondClosestObjectNumber_Expanded
Mean_Nuclei_RadialDistribution_FracAtD_MaskedEWithoutOverlap_1of4
Mean_Nuclei_RadialDistribution_FracAtD_MaskedEWithoutOverlap_2of4
Mean_Nuclei_RadialDistribution_FracAtD_MaskedEWithoutOverlap_3of4
Mean_Nuclei_RadialDistribution_FracAtD_MaskedEWithoutOverlap_4of4
Mean_Nuclei_RadialDistribution_FracAtD_MaskedHWithoutOverlap_1of4
Mean_Nuclei_RadialDistribution_FracAtD_MaskedHWithoutOverlap_2of4
Mean_Nuclei_RadialDistribution_FracAtD_MaskedHWithoutOverlap_3of4
Mean_Nuclei_RadialDistribution_FracAtD_MaskedHWithoutOverlap_4of4
Mean_Nuclei_RadialDistribution_MeanFrac_MaskedEWithoutOverlap_1of4
Mean_Nuclei_RadialDistribution_MeanFrac_MaskedEWithoutOverlap_2of4
Mean_Nuclei_RadialDistribution_MeanFrac_MaskedEWithoutOverlap_3of4
Mean_Nuclei_RadialDistribution_MeanFrac_MaskedEWithoutOverlap_4of4
Mean_Nuclei_RadialDistribution_MeanFrac_MaskedHWithoutOverlap_1of4
Mean_Nuclei_RadialDistribution_MeanFrac_MaskedHWithoutOverlap_2of4
Mean_Nuclei_RadialDistribution_MeanFrac_MaskedHWithoutOverlap_3of4
Mean_Nuclei_RadialDistribution_MeanFrac_MaskedHWithoutOverlap_4of4
Mean_Nuclei_RadialDistribution_RadialCV_MaskedEWithoutOverlap_1of4
Mean_Nuclei_RadialDistribution_RadialCV_MaskedEWithoutOverlap_2of4
Mean_Nuclei_RadialDistribution_RadialCV_MaskedEWithoutOverlap_3of4
Mean_Nuclei_RadialDistribution_RadialCV_MaskedEWithoutOverlap_4of4
Mean_Nuclei_RadialDistribution_RadialCV_MaskedHWithoutOverlap_1of4
Mean_Nuclei_RadialDistribution_RadialCV_MaskedHWithoutOverlap_2of4
Mean_Nuclei_RadialDistribution_RadialCV_MaskedHWithoutOverlap_3of4
Mean_Nuclei_RadialDistribution_RadialCV_MaskedHWithoutOverlap_4of4
Mean_Nuclei_Texture_AngularSecondMoment_MaskedEWithoutOverlap_3_0
Mean_Nuclei_Texture_AngularSecondMoment_MaskedEWithoutOverlap_3_135
Mean_Nuclei_Texture_AngularSecondMoment_MaskedEWithoutOverlap_3_45
Mean_Nuclei_Texture_AngularSecondMoment_MaskedEWithoutOverlap_3_90
Mean_Nuclei_Texture_AngularSecondMoment_MaskedHWithoutOverlap_3_0
Mean_Nuclei_Texture_AngularSecondMoment_MaskedHWithoutOverlap_3_135
Mean_Nuclei_Texture_AngularSecondMoment_MaskedHWithoutOverlap_3_45
Mean_Nuclei_Texture_AngularSecondMoment_MaskedHWithoutOverlap_3_90
Mean_Nuclei_Texture_Contrast_MaskedEWithoutOverlap_3_0
Mean_Nuclei_Texture_Contrast_MaskedEWithoutOverlap_3_135
Mean_Nuclei_Texture_Contrast_MaskedEWithoutOverlap_3_45
Mean_Nuclei_Texture_Contrast_MaskedEWithoutOverlap_3_90
Mean_Nuclei_Texture_Contrast_MaskedHWithoutOverlap_3_0
Mean_Nuclei_Texture_Contrast_MaskedHWithoutOverlap_3_135
Mean_Nuclei_Texture_Contrast_MaskedHWithoutOverlap_3_45
Mean_Nuclei_Texture_Contrast_MaskedHWithoutOverlap_3_90
Mean_Nuclei_Texture_Correlation_MaskedEWithoutOverlap_3_0
Mean_Nuclei_Texture_Correlation_MaskedEWithoutOverlap_3_135
Mean_Nuclei_Texture_Correlation_MaskedEWithoutOverlap_3_45
Mean_Nuclei_Texture_Correlation_MaskedEWithoutOverlap_3_90
Mean_Nuclei_Texture_Correlation_MaskedHWithoutOverlap_3_0
Mean_Nuclei_Texture_Correlation_MaskedHWithoutOverlap_3_135
Mean_Nuclei_Texture_Correlation_MaskedHWithoutOverlap_3_45
Mean_Nuclei_Texture_Correlation_MaskedHWithoutOverlap_3_90
Mean_Nuclei_Texture_DifferenceEntropy_MaskedEWithoutOverlap_3_0
Mean_Nuclei_Texture_DifferenceEntropy_MaskedEWithoutOverlap_3_135
Mean_Nuclei_Texture_DifferenceEntropy_MaskedEWithoutOverlap_3_45
Mean_Nuclei_Texture_DifferenceEntropy_MaskedEWithoutOverlap_3_90
Mean_Nuclei_Texture_DifferenceEntropy_MaskedHWithoutOverlap_3_0
Mean_Nuclei_Texture_DifferenceEntropy_MaskedHWithoutOverlap_3_135
Mean_Nuclei_Texture_DifferenceEntropy_MaskedHWithoutOverlap_3_45
Mean_Nuclei_Texture_DifferenceEntropy_MaskedHWithoutOverlap_3_90
Mean_Nuclei_Texture_DifferenceVariance_MaskedEWithoutOverlap_3_0
Mean_Nuclei_Texture_DifferenceVariance_MaskedEWithoutOverlap_3_135
Mean_Nuclei_Texture_DifferenceVariance_MaskedEWithoutOverlap_3_45
Mean_Nuclei_Texture_DifferenceVariance_MaskedEWithoutOverlap_3_90
Mean_Nuclei_Texture_DifferenceVariance_MaskedHWithoutOverlap_3_0
Mean_Nuclei_Texture_DifferenceVariance_MaskedHWithoutOverlap_3_135
Mean_Nuclei_Texture_DifferenceVariance_MaskedHWithoutOverlap_3_45
Mean_Nuclei_Texture_DifferenceVariance_MaskedHWithoutOverlap_3_90
Mean_Nuclei_Texture_Entropy_MaskedEWithoutOverlap_3_0
Mean_Nuclei_Texture_Entropy_MaskedEWithoutOverlap_3_135
Mean_Nuclei_Texture_Entropy_MaskedEWithoutOverlap_3_45
Mean_Nuclei_Texture_Entropy_MaskedEWithoutOverlap_3_90
Mean_Nuclei_Texture_Entropy_MaskedHWithoutOverlap_3_0
Mean_Nuclei_Texture_Entropy_MaskedHWithoutOverlap_3_135
Mean_Nuclei_Texture_Entropy_MaskedHWithoutOverlap_3_45
Mean_Nuclei_Texture_Entropy_MaskedHWithoutOverlap_3_90
Mean_Nuclei_Texture_Gabor_MaskedEWithoutOverlap_3
Mean_Nuclei_Texture_Gabor_MaskedHWithoutOverlap_3
Mean_Nuclei_Texture_InfoMeas1_MaskedEWithoutOverlap_3_0
Mean_Nuclei_Texture_InfoMeas1_MaskedEWithoutOverlap_3_135
Mean_Nuclei_Texture_InfoMeas1_MaskedEWithoutOverlap_3_45
Mean_Nuclei_Texture_InfoMeas1_MaskedEWithoutOverlap_3_90
Mean_Nuclei_Texture_InfoMeas1_MaskedHWithoutOverlap_3_0
Mean_Nuclei_Texture_InfoMeas1_MaskedHWithoutOverlap_3_135
Mean_Nuclei_Texture_InfoMeas1_MaskedHWithoutOverlap_3_45
Mean_Nuclei_Texture_InfoMeas1_MaskedHWithoutOverlap_3_90
Mean_Nuclei_Texture_InfoMeas2_MaskedEWithoutOverlap_3_0
Mean_Nuclei_Texture_InfoMeas2_MaskedEWithoutOverlap_3_135
Mean_Nuclei_Texture_InfoMeas2_MaskedEWithoutOverlap_3_45
Mean_Nuclei_Texture_InfoMeas2_MaskedEWithoutOverlap_3_90
Mean_Nuclei_Texture_InfoMeas2_MaskedHWithoutOverlap_3_0
Mean_Nuclei_Texture_InfoMeas2_MaskedHWithoutOverlap_3_135
Mean_Nuclei_Texture_InfoMeas2_MaskedHWithoutOverlap_3_45
Mean_Nuclei_Texture_InfoMeas2_MaskedHWithoutOverlap_3_90
Mean_Nuclei_Texture_InverseDifferenceMoment_MaskedEWithoutOverlap_3_0
Mean_Nuclei_Texture_InverseDifferenceMoment_MaskedEWithoutOverlap_3_135
Mean_Nuclei_Texture_InverseDifferenceMoment_MaskedEWithoutOverlap_3_45
Mean_Nuclei_Texture_InverseDifferenceMoment_MaskedEWithoutOverlap_3_90
Mean_Nuclei_Texture_InverseDifferenceMoment_MaskedHWithoutOverlap_3_0
Mean_Nuclei_Texture_InverseDifferenceMoment_MaskedHWithoutOverlap_3_135
Mean_Nuclei_Texture_InverseDifferenceMoment_MaskedHWithoutOverlap_3_45
Mean_Nuclei_Texture_InverseDifferenceMoment_MaskedHWithoutOverlap_3_90
Mean_Nuclei_Texture_SumAverage_MaskedEWithoutOverlap_3_0
Mean_Nuclei_Texture_SumAverage_MaskedEWithoutOverlap_3_135
Mean_Nuclei_Texture_SumAverage_MaskedEWithoutOverlap_3_45
Mean_Nuclei_Texture_SumAverage_MaskedEWithoutOverlap_3_90
Mean_Nuclei_Texture_SumAverage_MaskedHWithoutOverlap_3_0
Mean_Nuclei_Texture_SumAverage_MaskedHWithoutOverlap_3_135
Mean_Nuclei_Texture_SumAverage_MaskedHWithoutOverlap_3_45
Mean_Nuclei_Texture_SumAverage_MaskedHWithoutOverlap_3_90
Mean_Nuclei_Texture_SumEntropy_MaskedEWithoutOverlap_3_0
Mean_Nuclei_Texture_SumEntropy_MaskedEWithoutOverlap_3_135
Mean_Nuclei_Texture_SumEntropy_MaskedEWithoutOverlap_3_45
Mean_Nuclei_Texture_SumEntropy_MaskedEWithoutOverlap_3_90
Mean_Nuclei_Texture_SumEntropy_MaskedHWithoutOverlap_3_0
Mean_Nuclei_Texture_SumEntropy_MaskedHWithoutOverlap_3_135
Mean_Nuclei_Texture_SumEntropy_MaskedHWithoutOverlap_3_45
Mean_Nuclei_Texture_SumEntropy_MaskedHWithoutOverlap_3_90
Mean_Nuclei_Texture_SumVariance_MaskedEWithoutOverlap_3_0
Mean_Nuclei_Texture_SumVariance_MaskedEWithoutOverlap_3_135
Mean_Nuclei_Texture_SumVariance_MaskedEWithoutOverlap_3_45
Mean_Nuclei_Texture_SumVariance_MaskedEWithoutOverlap_3_90
Mean_Nuclei_Texture_SumVariance_MaskedHWithoutOverlap_3_0
Mean_Nuclei_Texture_SumVariance_MaskedHWithoutOverlap_3_135
Mean_Nuclei_Texture_SumVariance_MaskedHWithoutOverlap_3_45
Mean_Nuclei_Texture_SumVariance_MaskedHWithoutOverlap_3_90
Mean_Nuclei_Texture_Variance_MaskedEWithoutOverlap_3_0
Mean_Nuclei_Texture_Variance_MaskedEWithoutOverlap_3_135
Mean_Nuclei_Texture_Variance_MaskedEWithoutOverlap_3_45
Mean_Nuclei_Texture_Variance_MaskedEWithoutOverlap_3_90
Mean_Nuclei_Texture_Variance_MaskedHWithoutOverlap_3_0
Mean_Nuclei_Texture_Variance_MaskedHWithoutOverlap_3_135
Mean_Nuclei_Texture_Variance_MaskedHWithoutOverlap_3_45
Mean_Nuclei_Texture_Variance_MaskedHWithoutOverlap_3_90
Mean_Tissue_Location_Center_X
Mean_Tissue_Location_Center_Y
Median_Cells_Children_Cytoplasm_Count
Median_Cells_Location_Center_X
Median_Cells_Location_Center_Y
Median_Cells_Neighbors_AngleBetweenNeighbors_Expanded
Median_Cells_Neighbors_FirstClosestDistance_Expanded
Median_Cells_Neighbors_FirstClosestObjectNumber_Expanded
Median_Cells_Neighbors_NumberOfNeighbors_Expanded
Median_Cells_Neighbors_PercentTouching_Expanded
Median_Cells_Neighbors_SecondClosestDistance_Expanded
Median_Cells_Neighbors_SecondClosestObjectNumber_Expanded
Median_Cells_Parent_FilteredNuclei
Median_Cells_Parent_Nuclei
Median_Cytoplasm_AreaShape_Area
Median_Cytoplasm_AreaShape_Center_X
Median_Cytoplasm_AreaShape_Center_Y
Median_Cytoplasm_AreaShape_Compactness
Median_Cytoplasm_AreaShape_Eccentricity
Median_Cytoplasm_AreaShape_EulerNumber
Median_Cytoplasm_AreaShape_Extent
Median_Cytoplasm_AreaShape_FormFactor
Median_Cytoplasm_AreaShape_MajorAxisLength
Median_Cytoplasm_AreaShape_MaxFeretDiameter
Median_Cytoplasm_AreaShape_MaximumRadius
Median_Cytoplasm_AreaShape_MeanRadius
Median_Cytoplasm_AreaShape_MedianRadius
Median_Cytoplasm_AreaShape_MinFeretDiameter
Median_Cytoplasm_AreaShape_MinorAxisLength
Median_Cytoplasm_AreaShape_Orientation
Median_Cytoplasm_AreaShape_Perimeter
Median_Cytoplasm_AreaShape_Solidity
Median_Cytoplasm_AreaShape_Zernike_0_0
Median_Cytoplasm_AreaShape_Zernike_1_1
Median_Cytoplasm_AreaShape_Zernike_2_0
Median_Cytoplasm_AreaShape_Zernike_2_2
Median_Cytoplasm_AreaShape_Zernike_3_1
Median_Cytoplasm_AreaShape_Zernike_3_3
Median_Cytoplasm_AreaShape_Zernike_4_0
Median_Cytoplasm_AreaShape_Zernike_4_2
Median_Cytoplasm_AreaShape_Zernike_4_4
Median_Cytoplasm_AreaShape_Zernike_5_1
Median_Cytoplasm_AreaShape_Zernike_5_3
Median_Cytoplasm_AreaShape_Zernike_5_5
Median_Cytoplasm_AreaShape_Zernike_6_0
Median_Cytoplasm_AreaShape_Zernike_6_2
Median_Cytoplasm_AreaShape_Zernike_6_4
Median_Cytoplasm_AreaShape_Zernike_6_6
Median_Cytoplasm_AreaShape_Zernike_7_1
Median_Cytoplasm_AreaShape_Zernike_7_3
Median_Cytoplasm_AreaShape_Zernike_7_5
Median_Cytoplasm_AreaShape_Zernike_7_7
Median_Cytoplasm_AreaShape_Zernike_8_0
Median_Cytoplasm_AreaShape_Zernike_8_2
Median_Cytoplasm_AreaShape_Zernike_8_4
Median_Cytoplasm_AreaShape_Zernike_8_6
Median_Cytoplasm_AreaShape_Zernike_8_8
Median_Cytoplasm_AreaShape_Zernike_9_1
Median_Cytoplasm_AreaShape_Zernike_9_3
Median_Cytoplasm_AreaShape_Zernike_9_5
Median_Cytoplasm_AreaShape_Zernike_9_7
Median_Cytoplasm_AreaShape_Zernike_9_9
Median_Cytoplasm_Correlation_Correlation_MaskedHWithoutOverlap_MaskedEWithoutOverlap
Median_Cytoplasm_Intensity_IntegratedIntensityEdge_MaskedEWithoutOverlap
Median_Cytoplasm_Intensity_IntegratedIntensityEdge_MaskedHWithoutOverlap
Median_Cytoplasm_Intensity_IntegratedIntensity_MaskedEWithoutOverlap
Median_Cytoplasm_Intensity_IntegratedIntensity_MaskedHWithoutOverlap
Median_Cytoplasm_Intensity_LowerQuartileIntensity_MaskedEWithoutOverlap
Median_Cytoplasm_Intensity_LowerQuartileIntensity_MaskedHWithoutOverlap
Median_Cytoplasm_Intensity_MADIntensity_MaskedEWithoutOverlap
Median_Cytoplasm_Intensity_MADIntensity_MaskedHWithoutOverlap
Median_Cytoplasm_Intensity_MassDisplacement_MaskedEWithoutOverlap
Median_Cytoplasm_Intensity_MassDisplacement_MaskedHWithoutOverlap
Median_Cytoplasm_Intensity_MaxIntensityEdge_MaskedEWithoutOverlap
Median_Cytoplasm_Intensity_MaxIntensityEdge_MaskedHWithoutOverlap
Median_Cytoplasm_Intensity_MaxIntensity_MaskedEWithoutOverlap
Median_Cytoplasm_Intensity_MaxIntensity_MaskedHWithoutOverlap
Median_Cytoplasm_Intensity_MeanIntensityEdge_MaskedEWithoutOverlap
Median_Cytoplasm_Intensity_MeanIntensityEdge_MaskedHWithoutOverlap
Median_Cytoplasm_Intensity_MeanIntensity_MaskedEWithoutOverlap
Median_Cytoplasm_Intensity_MeanIntensity_MaskedHWithoutOverlap
Median_Cytoplasm_Intensity_MedianIntensity_MaskedEWithoutOverlap
Median_Cytoplasm_Intensity_MedianIntensity_MaskedHWithoutOverlap
Median_Cytoplasm_Intensity_MinIntensityEdge_MaskedEWithoutOverlap
Median_Cytoplasm_Intensity_MinIntensityEdge_MaskedHWithoutOverlap
Median_Cytoplasm_Intensity_MinIntensity_MaskedEWithoutOverlap
Median_Cytoplasm_Intensity_MinIntensity_MaskedHWithoutOverlap
Median_Cytoplasm_Intensity_StdIntensityEdge_MaskedEWithoutOverlap
Median_Cytoplasm_Intensity_StdIntensityEdge_MaskedHWithoutOverlap
Median_Cytoplasm_Intensity_StdIntensity_MaskedEWithoutOverlap
Median_Cytoplasm_Intensity_StdIntensity_MaskedHWithoutOverlap
Median_Cytoplasm_Intensity_UpperQuartileIntensity_MaskedEWithoutOverlap
Median_Cytoplasm_Intensity_UpperQuartileIntensity_MaskedHWithoutOverlap
Median_Cytoplasm_Location_CenterMassIntensity_X_MaskedEWithoutOverlap
Median_Cytoplasm_Location_CenterMassIntensity_X_MaskedHWithoutOverlap
Median_Cytoplasm_Location_CenterMassIntensity_Y_MaskedEWithoutOverlap
Median_Cytoplasm_Location_CenterMassIntensity_Y_MaskedHWithoutOverlap
Median_Cytoplasm_Location_Center_X
Median_Cytoplasm_Location_Center_Y
Median_Cytoplasm_Location_MaxIntensity_X_MaskedEWithoutOverlap
Median_Cytoplasm_Location_MaxIntensity_X_MaskedHWithoutOverlap
Median_Cytoplasm_Location_MaxIntensity_Y_MaskedEWithoutOverlap
Median_Cytoplasm_Location_MaxIntensity_Y_MaskedHWithoutOverlap
Median_Cytoplasm_Math_NCRatio
Median_Cytoplasm_Parent_Cells
Median_Cytoplasm_Parent_FilteredNuclei
Median_Cytoplasm_RadialDistribution_FracAtD_MaskedEWithoutOverlap_1of4
Median_Cytoplasm_RadialDistribution_FracAtD_MaskedEWithoutOverlap_2of4
Median_Cytoplasm_RadialDistribution_FracAtD_MaskedEWithoutOverlap_3of4
Median_Cytoplasm_RadialDistribution_FracAtD_MaskedEWithoutOverlap_4of4
Median_Cytoplasm_RadialDistribution_FracAtD_MaskedHWithoutOverlap_1of4
Median_Cytoplasm_RadialDistribution_FracAtD_MaskedHWithoutOverlap_2of4
Median_Cytoplasm_RadialDistribution_FracAtD_MaskedHWithoutOverlap_3of4
Median_Cytoplasm_RadialDistribution_FracAtD_MaskedHWithoutOverlap_4of4
Median_Cytoplasm_RadialDistribution_MeanFrac_MaskedEWithoutOverlap_1of4
Median_Cytoplasm_RadialDistribution_MeanFrac_MaskedEWithoutOverlap_2of4
Median_Cytoplasm_RadialDistribution_MeanFrac_MaskedEWithoutOverlap_3of4
Median_Cytoplasm_RadialDistribution_MeanFrac_MaskedEWithoutOverlap_4of4
Median_Cytoplasm_RadialDistribution_MeanFrac_MaskedHWithoutOverlap_1of4
Median_Cytoplasm_RadialDistribution_MeanFrac_MaskedHWithoutOverlap_2of4
Median_Cytoplasm_RadialDistribution_MeanFrac_MaskedHWithoutOverlap_3of4
Median_Cytoplasm_RadialDistribution_MeanFrac_MaskedHWithoutOverlap_4of4
Median_Cytoplasm_RadialDistribution_RadialCV_MaskedEWithoutOverlap_1of4
Median_Cytoplasm_RadialDistribution_RadialCV_MaskedEWithoutOverlap_2of4
Median_Cytoplasm_RadialDistribution_RadialCV_MaskedEWithoutOverlap_3of4
Median_Cytoplasm_RadialDistribution_RadialCV_MaskedEWithoutOverlap_4of4
Median_Cytoplasm_RadialDistribution_RadialCV_MaskedHWithoutOverlap_1of4
Median_Cytoplasm_RadialDistribution_RadialCV_MaskedHWithoutOverlap_2of4
Median_Cytoplasm_RadialDistribution_RadialCV_MaskedHWithoutOverlap_3of4
Median_Cytoplasm_RadialDistribution_RadialCV_MaskedHWithoutOverlap_4of4
Median_Cytoplasm_Texture_AngularSecondMoment_MaskedEWithoutOverlap_3_0
Median_Cytoplasm_Texture_AngularSecondMoment_MaskedEWithoutOverlap_3_135
Median_Cytoplasm_Texture_AngularSecondMoment_MaskedEWithoutOverlap_3_45
Median_Cytoplasm_Texture_AngularSecondMoment_MaskedEWithoutOverlap_3_90
Median_Cytoplasm_Texture_AngularSecondMoment_MaskedHWithoutOverlap_3_0
Median_Cytoplasm_Texture_AngularSecondMoment_MaskedHWithoutOverlap_3_135
Median_Cytoplasm_Texture_AngularSecondMoment_MaskedHWithoutOverlap_3_45
Median_Cytoplasm_Texture_AngularSecondMoment_MaskedHWithoutOverlap_3_90
Median_Cytoplasm_Texture_Contrast_MaskedEWithoutOverlap_3_0
Median_Cytoplasm_Texture_Contrast_MaskedEWithoutOverlap_3_135
Median_Cytoplasm_Texture_Contrast_MaskedEWithoutOverlap_3_45
Median_Cytoplasm_Texture_Contrast_MaskedEWithoutOverlap_3_90
Median_Cytoplasm_Texture_Contrast_MaskedHWithoutOverlap_3_0
Median_Cytoplasm_Texture_Contrast_MaskedHWithoutOverlap_3_135
Median_Cytoplasm_Texture_Contrast_MaskedHWithoutOverlap_3_45
Median_Cytoplasm_Texture_Contrast_MaskedHWithoutOverlap_3_90
Median_Cytoplasm_Texture_Correlation_MaskedEWithoutOverlap_3_0
Median_Cytoplasm_Texture_Correlation_MaskedEWithoutOverlap_3_135
Median_Cytoplasm_Texture_Correlation_MaskedEWithoutOverlap_3_45
Median_Cytoplasm_Texture_Correlation_MaskedEWithoutOverlap_3_90
Median_Cytoplasm_Texture_Correlation_MaskedHWithoutOverlap_3_0
Median_Cytoplasm_Texture_Correlation_MaskedHWithoutOverlap_3_135
Median_Cytoplasm_Texture_Correlation_MaskedHWithoutOverlap_3_45
Median_Cytoplasm_Texture_Correlation_MaskedHWithoutOverlap_3_90
Median_Cytoplasm_Texture_DifferenceEntropy_MaskedEWithoutOverlap_3_0
Median_Cytoplasm_Texture_DifferenceEntropy_MaskedEWithoutOverlap_3_135
Median_Cytoplasm_Texture_DifferenceEntropy_MaskedEWithoutOverlap_3_45
Median_Cytoplasm_Texture_DifferenceEntropy_MaskedEWithoutOverlap_3_90
Median_Cytoplasm_Texture_DifferenceEntropy_MaskedHWithoutOverlap_3_0
Median_Cytoplasm_Texture_DifferenceEntropy_MaskedHWithoutOverlap_3_135
Median_Cytoplasm_Texture_DifferenceEntropy_MaskedHWithoutOverlap_3_45
Median_Cytoplasm_Texture_DifferenceEntropy_MaskedHWithoutOverlap_3_90
Median_Cytoplasm_Texture_DifferenceVariance_MaskedEWithoutOverlap_3_0
Median_Cytoplasm_Texture_DifferenceVariance_MaskedEWithoutOverlap_3_135
Median_Cytoplasm_Texture_DifferenceVariance_MaskedEWithoutOverlap_3_45
Median_Cytoplasm_Texture_DifferenceVariance_MaskedEWithoutOverlap_3_90
Median_Cytoplasm_Texture_DifferenceVariance_MaskedHWithoutOverlap_3_0
Median_Cytoplasm_Texture_DifferenceVariance_MaskedHWithoutOverlap_3_135
Median_Cytoplasm_Texture_DifferenceVariance_MaskedHWithoutOverlap_3_45
Median_Cytoplasm_Texture_DifferenceVariance_MaskedHWithoutOverlap_3_90
Median_Cytoplasm_Texture_Entropy_MaskedEWithoutOverlap_3_0
Median_Cytoplasm_Texture_Entropy_MaskedEWithoutOverlap_3_135
Median_Cytoplasm_Texture_Entropy_MaskedEWithoutOverlap_3_45
Median_Cytoplasm_Texture_Entropy_MaskedEWithoutOverlap_3_90
Median_Cytoplasm_Texture_Entropy_MaskedHWithoutOverlap_3_0
Median_Cytoplasm_Texture_Entropy_MaskedHWithoutOverlap_3_135
Median_Cytoplasm_Texture_Entropy_MaskedHWithoutOverlap_3_45
Median_Cytoplasm_Texture_Entropy_MaskedHWithoutOverlap_3_90
Median_Cytoplasm_Texture_Gabor_MaskedEWithoutOverlap_3
Median_Cytoplasm_Texture_Gabor_MaskedHWithoutOverlap_3
Median_Cytoplasm_Texture_InfoMeas1_MaskedEWithoutOverlap_3_0
Median_Cytoplasm_Texture_InfoMeas1_MaskedEWithoutOverlap_3_135
Median_Cytoplasm_Texture_InfoMeas1_MaskedEWithoutOverlap_3_45
Median_Cytoplasm_Texture_InfoMeas1_MaskedEWithoutOverlap_3_90
Median_Cytoplasm_Texture_InfoMeas1_MaskedHWithoutOverlap_3_0
Median_Cytoplasm_Texture_InfoMeas1_MaskedHWithoutOverlap_3_135
Median_Cytoplasm_Texture_InfoMeas1_MaskedHWithoutOverlap_3_45
Median_Cytoplasm_Texture_InfoMeas1_MaskedHWithoutOverlap_3_90
Median_Cytoplasm_Texture_InfoMeas2_MaskedEWithoutOverlap_3_0
Median_Cytoplasm_Texture_InfoMeas2_MaskedEWithoutOverlap_3_135
Median_Cytoplasm_Texture_InfoMeas2_MaskedEWithoutOverlap_3_45
Median_Cytoplasm_Texture_InfoMeas2_MaskedEWithoutOverlap_3_90
Median_Cytoplasm_Texture_InfoMeas2_MaskedHWithoutOverlap_3_0
Median_Cytoplasm_Texture_InfoMeas2_MaskedHWithoutOverlap_3_135
Median_Cytoplasm_Texture_InfoMeas2_MaskedHWithoutOverlap_3_45
Median_Cytoplasm_Texture_InfoMeas2_MaskedHWithoutOverlap_3_90
Median_Cytoplasm_Texture_InverseDifferenceMoment_MaskedEWithoutOverlap_3_0
Median_Cytoplasm_Texture_InverseDifferenceMoment_MaskedEWithoutOverlap_3_135
Median_Cytoplasm_Texture_InverseDifferenceMoment_MaskedEWithoutOverlap_3_45
Median_Cytoplasm_Texture_InverseDifferenceMoment_MaskedEWithoutOverlap_3_90
Median_Cytoplasm_Texture_InverseDifferenceMoment_MaskedHWithoutOverlap_3_0
Median_Cytoplasm_Texture_InverseDifferenceMoment_MaskedHWithoutOverlap_3_135
Median_Cytoplasm_Texture_InverseDifferenceMoment_MaskedHWithoutOverlap_3_45
Median_Cytoplasm_Texture_InverseDifferenceMoment_MaskedHWithoutOverlap_3_90
Median_Cytoplasm_Texture_SumAverage_MaskedEWithoutOverlap_3_0
Median_Cytoplasm_Texture_SumAverage_MaskedEWithoutOverlap_3_135
Median_Cytoplasm_Texture_SumAverage_MaskedEWithoutOverlap_3_45
Median_Cytoplasm_Texture_SumAverage_MaskedEWithoutOverlap_3_90
Median_Cytoplasm_Texture_SumAverage_MaskedHWithoutOverlap_3_0
Median_Cytoplasm_Texture_SumAverage_MaskedHWithoutOverlap_3_135
Median_Cytoplasm_Texture_SumAverage_MaskedHWithoutOverlap_3_45
Median_Cytoplasm_Texture_SumAverage_MaskedHWithoutOverlap_3_90
Median_Cytoplasm_Texture_SumEntropy_MaskedEWithoutOverlap_3_0
Median_Cytoplasm_Texture_SumEntropy_MaskedEWithoutOverlap_3_135
Median_Cytoplasm_Texture_SumEntropy_MaskedEWithoutOverlap_3_45
Median_Cytoplasm_Texture_SumEntropy_MaskedEWithoutOverlap_3_90
Median_Cytoplasm_Texture_SumEntropy_MaskedHWithoutOverlap_3_0
Median_Cytoplasm_Texture_SumEntropy_MaskedHWithoutOverlap_3_135
Median_Cytoplasm_Texture_SumEntropy_MaskedHWithoutOverlap_3_45
Median_Cytoplasm_Texture_SumEntropy_MaskedHWithoutOverlap_3_90
Median_Cytoplasm_Texture_SumVariance_MaskedEWithoutOverlap_3_0
Median_Cytoplasm_Texture_SumVariance_MaskedEWithoutOverlap_3_135
Median_Cytoplasm_Texture_SumVariance_MaskedEWithoutOverlap_3_45
Median_Cytoplasm_Texture_SumVariance_MaskedEWithoutOverlap_3_90
Median_Cytoplasm_Texture_SumVariance_MaskedHWithoutOverlap_3_0
Median_Cytoplasm_Texture_SumVariance_MaskedHWithoutOverlap_3_135
Median_Cytoplasm_Texture_SumVariance_MaskedHWithoutOverlap_3_45
Median_Cytoplasm_Texture_SumVariance_MaskedHWithoutOverlap_3_90
Median_Cytoplasm_Texture_Variance_MaskedEWithoutOverlap_3_0
Median_Cytoplasm_Texture_Variance_MaskedEWithoutOverlap_3_135
Median_Cytoplasm_Texture_Variance_MaskedEWithoutOverlap_3_45
Median_Cytoplasm_Texture_Variance_MaskedEWithoutOverlap_3_90
Median_Cytoplasm_Texture_Variance_MaskedHWithoutOverlap_3_0
Median_Cytoplasm_Texture_Variance_MaskedHWithoutOverlap_3_135
Median_Cytoplasm_Texture_Variance_MaskedHWithoutOverlap_3_45
Median_Cytoplasm_Texture_Variance_MaskedHWithoutOverlap_3_90
Median_FilteredNuclei_AreaShape_Area
Median_FilteredNuclei_AreaShape_Center_X
Median_FilteredNuclei_AreaShape_Center_Y
Median_FilteredNuclei_AreaShape_Compactness
Median_FilteredNuclei_AreaShape_Eccentricity
Median_FilteredNuclei_AreaShape_EulerNumber
Median_FilteredNuclei_AreaShape_Extent
Median_FilteredNuclei_AreaShape_FormFactor
Median_FilteredNuclei_AreaShape_MajorAxisLength
Median_FilteredNuclei_AreaShape_MaxFeretDiameter
Median_FilteredNuclei_AreaShape_MaximumRadius
Median_FilteredNuclei_AreaShape_MeanRadius
Median_FilteredNuclei_AreaShape_MedianRadius
Median_FilteredNuclei_AreaShape_MinFeretDiameter
Median_FilteredNuclei_AreaShape_MinorAxisLength
Median_FilteredNuclei_AreaShape_Orientation
Median_FilteredNuclei_AreaShape_Perimeter
Median_FilteredNuclei_AreaShape_Solidity
Median_FilteredNuclei_AreaShape_Zernike_0_0
Median_FilteredNuclei_AreaShape_Zernike_1_1
Median_FilteredNuclei_AreaShape_Zernike_2_0
Median_FilteredNuclei_AreaShape_Zernike_2_2
Median_FilteredNuclei_AreaShape_Zernike_3_1
Median_FilteredNuclei_AreaShape_Zernike_3_3
Median_FilteredNuclei_AreaShape_Zernike_4_0
Median_FilteredNuclei_AreaShape_Zernike_4_2
Median_FilteredNuclei_AreaShape_Zernike_4_4
Median_FilteredNuclei_AreaShape_Zernike_5_1
Median_FilteredNuclei_AreaShape_Zernike_5_3
Median_FilteredNuclei_AreaShape_Zernike_5_5
Median_FilteredNuclei_AreaShape_Zernike_6_0
Median_FilteredNuclei_AreaShape_Zernike_6_2
Median_FilteredNuclei_AreaShape_Zernike_6_4
Median_FilteredNuclei_AreaShape_Zernike_6_6
Median_FilteredNuclei_AreaShape_Zernike_7_1
Median_FilteredNuclei_AreaShape_Zernike_7_3
Median_FilteredNuclei_AreaShape_Zernike_7_5
Median_FilteredNuclei_AreaShape_Zernike_7_7
Median_FilteredNuclei_AreaShape_Zernike_8_0
Median_FilteredNuclei_AreaShape_Zernike_8_2
Median_FilteredNuclei_AreaShape_Zernike_8_4
Median_FilteredNuclei_AreaShape_Zernike_8_6
Median_FilteredNuclei_AreaShape_Zernike_8_8
Median_FilteredNuclei_AreaShape_Zernike_9_1
Median_FilteredNuclei_AreaShape_Zernike_9_3
Median_FilteredNuclei_AreaShape_Zernike_9_5
Median_FilteredNuclei_AreaShape_Zernike_9_7
Median_FilteredNuclei_AreaShape_Zernike_9_9
Median_FilteredNuclei_Children_Cells_Count
Median_FilteredNuclei_Children_Cytoplasm_Count
Median_FilteredNuclei_Correlation_Correlation_MaskedHWithoutOverlap_MaskedEWithoutOverlap
Median_FilteredNuclei_Intensity_IntegratedIntensityEdge_MaskedEWithoutOverlap
Median_FilteredNuclei_Intensity_IntegratedIntensityEdge_MaskedHWithoutOverlap
Median_FilteredNuclei_Intensity_IntegratedIntensity_MaskedEWithoutOverlap
Median_FilteredNuclei_Intensity_IntegratedIntensity_MaskedHWithoutOverlap
Median_FilteredNuclei_Intensity_LowerQuartileIntensity_MaskedEWithoutOverlap
Median_FilteredNuclei_Intensity_LowerQuartileIntensity_MaskedHWithoutOverlap
Median_FilteredNuclei_Intensity_MADIntensity_MaskedEWithoutOverlap
Median_FilteredNuclei_Intensity_MADIntensity_MaskedHWithoutOverlap
Median_FilteredNuclei_Intensity_MassDisplacement_MaskedEWithoutOverlap
Median_FilteredNuclei_Intensity_MassDisplacement_MaskedHWithoutOverlap
Median_FilteredNuclei_Intensity_MaxIntensityEdge_MaskedEWithoutOverlap
Median_FilteredNuclei_Intensity_MaxIntensityEdge_MaskedHWithoutOverlap
Median_FilteredNuclei_Intensity_MaxIntensity_MaskedEWithoutOverlap
Median_FilteredNuclei_Intensity_MaxIntensity_MaskedHWithoutOverlap
Median_FilteredNuclei_Intensity_MeanIntensityEdge_MaskedEWithoutOverlap
Median_FilteredNuclei_Intensity_MeanIntensityEdge_MaskedHWithoutOverlap
Median_FilteredNuclei_Intensity_MeanIntensity_MaskedEWithoutOverlap
Median_FilteredNuclei_Intensity_MeanIntensity_MaskedHWithoutOverlap
Median_FilteredNuclei_Intensity_MedianIntensity_MaskedEWithoutOverlap
Median_FilteredNuclei_Intensity_MedianIntensity_MaskedHWithoutOverlap
Median_FilteredNuclei_Intensity_MinIntensityEdge_MaskedEWithoutOverlap
Median_FilteredNuclei_Intensity_MinIntensityEdge_MaskedHWithoutOverlap
Median_FilteredNuclei_Intensity_MinIntensity_MaskedEWithoutOverlap
Median_FilteredNuclei_Intensity_MinIntensity_MaskedHWithoutOverlap
Median_FilteredNuclei_Intensity_StdIntensityEdge_MaskedEWithoutOverlap
Median_FilteredNuclei_Intensity_StdIntensityEdge_MaskedHWithoutOverlap
Median_FilteredNuclei_Intensity_StdIntensity_MaskedEWithoutOverlap
Median_FilteredNuclei_Intensity_StdIntensity_MaskedHWithoutOverlap
Median_FilteredNuclei_Intensity_UpperQuartileIntensity_MaskedEWithoutOverlap
Median_FilteredNuclei_Intensity_UpperQuartileIntensity_MaskedHWithoutOverlap
Median_FilteredNuclei_Location_CenterMassIntensity_X_MaskedEWithoutOverlap
Median_FilteredNuclei_Location_CenterMassIntensity_X_MaskedHWithoutOverlap
Median_FilteredNuclei_Location_CenterMassIntensity_Y_MaskedEWithoutOverlap
Median_FilteredNuclei_Location_CenterMassIntensity_Y_MaskedHWithoutOverlap
Median_FilteredNuclei_Location_Center_X
Median_FilteredNuclei_Location_Center_Y
Median_FilteredNuclei_Location_MaxIntensity_X_MaskedEWithoutOverlap
Median_FilteredNuclei_Location_MaxIntensity_X_MaskedHWithoutOverlap
Median_FilteredNuclei_Location_MaxIntensity_Y_MaskedEWithoutOverlap
Median_FilteredNuclei_Location_MaxIntensity_Y_MaskedHWithoutOverlap
Median_FilteredNuclei_Math_NCRatio
Median_FilteredNuclei_Neighbors_AngleBetweenNeighbors_Expanded
Median_FilteredNuclei_Neighbors_FirstClosestDistance_Expanded
Median_FilteredNuclei_Neighbors_FirstClosestObjectNumber_Expanded
Median_FilteredNuclei_Neighbors_NumberOfNeighbors_Expanded
Median_FilteredNuclei_Neighbors_PercentTouching_Expanded
Median_FilteredNuclei_Neighbors_SecondClosestDistance_Expanded
Median_FilteredNuclei_Neighbors_SecondClosestObjectNumber_Expanded
Median_FilteredNuclei_Parent_Nuclei
Median_FilteredNuclei_RadialDistribution_FracAtD_MaskedEWithoutOverlap_1of4
Median_FilteredNuclei_RadialDistribution_FracAtD_MaskedEWithoutOverlap_2of4
Median_FilteredNuclei_RadialDistribution_FracAtD_MaskedEWithoutOverlap_3of4
Median_FilteredNuclei_RadialDistribution_FracAtD_MaskedEWithoutOverlap_4of4
Median_FilteredNuclei_RadialDistribution_FracAtD_MaskedHWithoutOverlap_1of4
Median_FilteredNuclei_RadialDistribution_FracAtD_MaskedHWithoutOverlap_2of4
Median_FilteredNuclei_RadialDistribution_FracAtD_MaskedHWithoutOverlap_3of4
Median_FilteredNuclei_RadialDistribution_FracAtD_MaskedHWithoutOverlap_4of4
Median_FilteredNuclei_RadialDistribution_MeanFrac_MaskedEWithoutOverlap_1of4
Median_FilteredNuclei_RadialDistribution_MeanFrac_MaskedEWithoutOverlap_2of4
Median_FilteredNuclei_RadialDistribution_MeanFrac_MaskedEWithoutOverlap_3of4
Median_FilteredNuclei_RadialDistribution_MeanFrac_MaskedEWithoutOverlap_4of4
Median_FilteredNuclei_RadialDistribution_MeanFrac_MaskedHWithoutOverlap_1of4
Median_FilteredNuclei_RadialDistribution_MeanFrac_MaskedHWithoutOverlap_2of4
Median_FilteredNuclei_RadialDistribution_MeanFrac_MaskedHWithoutOverlap_3of4
Median_FilteredNuclei_RadialDistribution_MeanFrac_MaskedHWithoutOverlap_4of4
Median_FilteredNuclei_RadialDistribution_RadialCV_MaskedEWithoutOverlap_1of4
Median_FilteredNuclei_RadialDistribution_RadialCV_MaskedEWithoutOverlap_2of4
Median_FilteredNuclei_RadialDistribution_RadialCV_MaskedEWithoutOverlap_3of4
Median_FilteredNuclei_RadialDistribution_RadialCV_MaskedEWithoutOverlap_4of4
Median_FilteredNuclei_RadialDistribution_RadialCV_MaskedHWithoutOverlap_1of4
Median_FilteredNuclei_RadialDistribution_RadialCV_MaskedHWithoutOverlap_2of4
Median_FilteredNuclei_RadialDistribution_RadialCV_MaskedHWithoutOverlap_3of4
Median_FilteredNuclei_RadialDistribution_RadialCV_MaskedHWithoutOverlap_4of4
Median_FilteredNuclei_Texture_AngularSecondMoment_MaskedEWithoutOverlap_3_0
Median_FilteredNuclei_Texture_AngularSecondMoment_MaskedEWithoutOverlap_3_135
Median_FilteredNuclei_Texture_AngularSecondMoment_MaskedEWithoutOverlap_3_45
Median_FilteredNuclei_Texture_AngularSecondMoment_MaskedEWithoutOverlap_3_90
Median_FilteredNuclei_Texture_AngularSecondMoment_MaskedHWithoutOverlap_3_0
Median_FilteredNuclei_Texture_AngularSecondMoment_MaskedHWithoutOverlap_3_135
Median_FilteredNuclei_Texture_AngularSecondMoment_MaskedHWithoutOverlap_3_45
Median_FilteredNuclei_Texture_AngularSecondMoment_MaskedHWithoutOverlap_3_90
Median_FilteredNuclei_Texture_Contrast_MaskedEWithoutOverlap_3_0
Median_FilteredNuclei_Texture_Contrast_MaskedEWithoutOverlap_3_135
Median_FilteredNuclei_Texture_Contrast_MaskedEWithoutOverlap_3_45
Median_FilteredNuclei_Texture_Contrast_MaskedEWithoutOverlap_3_90
Median_FilteredNuclei_Texture_Contrast_MaskedHWithoutOverlap_3_0
Median_FilteredNuclei_Texture_Contrast_MaskedHWithoutOverlap_3_135
Median_FilteredNuclei_Texture_Contrast_MaskedHWithoutOverlap_3_45
Median_FilteredNuclei_Texture_Contrast_MaskedHWithoutOverlap_3_90
Median_FilteredNuclei_Texture_Correlation_MaskedEWithoutOverlap_3_0
Median_FilteredNuclei_Texture_Correlation_MaskedEWithoutOverlap_3_135
Median_FilteredNuclei_Texture_Correlation_MaskedEWithoutOverlap_3_45
Median_FilteredNuclei_Texture_Correlation_MaskedEWithoutOverlap_3_90
Median_FilteredNuclei_Texture_Correlation_MaskedHWithoutOverlap_3_0
Median_FilteredNuclei_Texture_Correlation_MaskedHWithoutOverlap_3_135
Median_FilteredNuclei_Texture_Correlation_MaskedHWithoutOverlap_3_45
Median_FilteredNuclei_Texture_Correlation_MaskedHWithoutOverlap_3_90
Median_FilteredNuclei_Texture_DifferenceEntropy_MaskedEWithoutOverlap_3_0
Median_FilteredNuclei_Texture_DifferenceEntropy_MaskedEWithoutOverlap_3_135
Median_FilteredNuclei_Texture_DifferenceEntropy_MaskedEWithoutOverlap_3_45
Median_FilteredNuclei_Texture_DifferenceEntropy_MaskedEWithoutOverlap_3_90
Median_FilteredNuclei_Texture_DifferenceEntropy_MaskedHWithoutOverlap_3_0
Median_FilteredNuclei_Texture_DifferenceEntropy_MaskedHWithoutOverlap_3_135
Median_FilteredNuclei_Texture_DifferenceEntropy_MaskedHWithoutOverlap_3_45
Median_FilteredNuclei_Texture_DifferenceEntropy_MaskedHWithoutOverlap_3_90
Median_FilteredNuclei_Texture_DifferenceVariance_MaskedEWithoutOverlap_3_0
Median_FilteredNuclei_Texture_DifferenceVariance_MaskedEWithoutOverlap_3_135
Median_FilteredNuclei_Texture_DifferenceVariance_MaskedEWithoutOverlap_3_45
Median_FilteredNuclei_Texture_DifferenceVariance_MaskedEWithoutOverlap_3_90
Median_FilteredNuclei_Texture_DifferenceVariance_MaskedHWithoutOverlap_3_0
Median_FilteredNuclei_Texture_DifferenceVariance_MaskedHWithoutOverlap_3_135
Median_FilteredNuclei_Texture_DifferenceVariance_MaskedHWithoutOverlap_3_45
Median_FilteredNuclei_Texture_DifferenceVariance_MaskedHWithoutOverlap_3_90
Median_FilteredNuclei_Texture_Entropy_MaskedEWithoutOverlap_3_0
Median_FilteredNuclei_Texture_Entropy_MaskedEWithoutOverlap_3_135
Median_FilteredNuclei_Texture_Entropy_MaskedEWithoutOverlap_3_45
Median_FilteredNuclei_Texture_Entropy_MaskedEWithoutOverlap_3_90
Median_FilteredNuclei_Texture_Entropy_MaskedHWithoutOverlap_3_0
Median_FilteredNuclei_Texture_Entropy_MaskedHWithoutOverlap_3_135
Median_FilteredNuclei_Texture_Entropy_MaskedHWithoutOverlap_3_45
Median_FilteredNuclei_Texture_Entropy_MaskedHWithoutOverlap_3_90
Median_FilteredNuclei_Texture_Gabor_MaskedEWithoutOverlap_3
Median_FilteredNuclei_Texture_Gabor_MaskedHWithoutOverlap_3
Median_FilteredNuclei_Texture_InfoMeas1_MaskedEWithoutOverlap_3_0
Median_FilteredNuclei_Texture_InfoMeas1_MaskedEWithoutOverlap_3_135
Median_FilteredNuclei_Texture_InfoMeas1_MaskedEWithoutOverlap_3_45
Median_FilteredNuclei_Texture_InfoMeas1_MaskedEWithoutOverlap_3_90
Median_FilteredNuclei_Texture_InfoMeas1_MaskedHWithoutOverlap_3_0
Median_FilteredNuclei_Texture_InfoMeas1_MaskedHWithoutOverlap_3_135
Median_FilteredNuclei_Texture_InfoMeas1_MaskedHWithoutOverlap_3_45
Median_FilteredNuclei_Texture_InfoMeas1_MaskedHWithoutOverlap_3_90
Median_FilteredNuclei_Texture_InfoMeas2_MaskedEWithoutOverlap_3_0
Median_FilteredNuclei_Texture_InfoMeas2_MaskedEWithoutOverlap_3_135
Median_FilteredNuclei_Texture_InfoMeas2_MaskedEWithoutOverlap_3_45
Median_FilteredNuclei_Texture_InfoMeas2_MaskedEWithoutOverlap_3_90
Median_FilteredNuclei_Texture_InfoMeas2_MaskedHWithoutOverlap_3_0
Median_FilteredNuclei_Texture_InfoMeas2_MaskedHWithoutOverlap_3_135
Median_FilteredNuclei_Texture_InfoMeas2_MaskedHWithoutOverlap_3_45
Median_FilteredNuclei_Texture_InfoMeas2_MaskedHWithoutOverlap_3_90
Median_FilteredNuclei_Texture_InverseDifferenceMoment_MaskedEWithoutOverlap_3_0
Median_FilteredNuclei_Texture_InverseDifferenceMoment_MaskedEWithoutOverlap_3_135
Median_FilteredNuclei_Texture_InverseDifferenceMoment_MaskedEWithoutOverlap_3_45
Median_FilteredNuclei_Texture_InverseDifferenceMoment_MaskedEWithoutOverlap_3_90
Median_FilteredNuclei_Texture_InverseDifferenceMoment_MaskedHWithoutOverlap_3_0
Median_FilteredNuclei_Texture_InverseDifferenceMoment_MaskedHWithoutOverlap_3_135
Median_FilteredNuclei_Texture_InverseDifferenceMoment_MaskedHWithoutOverlap_3_45
Median_FilteredNuclei_Texture_InverseDifferenceMoment_MaskedHWithoutOverlap_3_90
Median_FilteredNuclei_Texture_SumAverage_MaskedEWithoutOverlap_3_0
Median_FilteredNuclei_Texture_SumAverage_MaskedEWithoutOverlap_3_135
Median_FilteredNuclei_Texture_SumAverage_MaskedEWithoutOverlap_3_45
Median_FilteredNuclei_Texture_SumAverage_MaskedEWithoutOverlap_3_90
Median_FilteredNuclei_Texture_SumAverage_MaskedHWithoutOverlap_3_0
Median_FilteredNuclei_Texture_SumAverage_MaskedHWithoutOverlap_3_135
Median_FilteredNuclei_Texture_SumAverage_MaskedHWithoutOverlap_3_45
Median_FilteredNuclei_Texture_SumAverage_MaskedHWithoutOverlap_3_90
Median_FilteredNuclei_Texture_SumEntropy_MaskedEWithoutOverlap_3_0
Median_FilteredNuclei_Texture_SumEntropy_MaskedEWithoutOverlap_3_135
Median_FilteredNuclei_Texture_SumEntropy_MaskedEWithoutOverlap_3_45
Median_FilteredNuclei_Texture_SumEntropy_MaskedEWithoutOverlap_3_90
Median_FilteredNuclei_Texture_SumEntropy_MaskedHWithoutOverlap_3_0
Median_FilteredNuclei_Texture_SumEntropy_MaskedHWithoutOverlap_3_135
Median_FilteredNuclei_Texture_SumEntropy_MaskedHWithoutOverlap_3_45
Median_FilteredNuclei_Texture_SumEntropy_MaskedHWithoutOverlap_3_90
Median_FilteredNuclei_Texture_SumVariance_MaskedEWithoutOverlap_3_0
Median_FilteredNuclei_Texture_SumVariance_MaskedEWithoutOverlap_3_135
Median_FilteredNuclei_Texture_SumVariance_MaskedEWithoutOverlap_3_45
Median_FilteredNuclei_Texture_SumVariance_MaskedEWithoutOverlap_3_90
Median_FilteredNuclei_Texture_SumVariance_MaskedHWithoutOverlap_3_0
Median_FilteredNuclei_Texture_SumVariance_MaskedHWithoutOverlap_3_135
Median_FilteredNuclei_Texture_SumVariance_MaskedHWithoutOverlap_3_45
Median_FilteredNuclei_Texture_SumVariance_MaskedHWithoutOverlap_3_90
Median_FilteredNuclei_Texture_Variance_MaskedEWithoutOverlap_3_0
Median_FilteredNuclei_Texture_Variance_MaskedEWithoutOverlap_3_135
Median_FilteredNuclei_Texture_Variance_MaskedEWithoutOverlap_3_45
Median_FilteredNuclei_Texture_Variance_MaskedEWithoutOverlap_3_90
Median_FilteredNuclei_Texture_Variance_MaskedHWithoutOverlap_3_0
Median_FilteredNuclei_Texture_Variance_MaskedHWithoutOverlap_3_135
Median_FilteredNuclei_Texture_Variance_MaskedHWithoutOverlap_3_45
Median_FilteredNuclei_Texture_Variance_MaskedHWithoutOverlap_3_90
Median_Nuclei_AreaShape_Area
Median_Nuclei_AreaShape_Center_X
Median_Nuclei_AreaShape_Center_Y
Median_Nuclei_AreaShape_Compactness
Median_Nuclei_AreaShape_Eccentricity
Median_Nuclei_AreaShape_EulerNumber
Median_Nuclei_AreaShape_Extent
Median_Nuclei_AreaShape_FormFactor
Median_Nuclei_AreaShape_MajorAxisLength
Median_Nuclei_AreaShape_MaxFeretDiameter
Median_Nuclei_AreaShape_MaximumRadius
Median_Nuclei_AreaShape_MeanRadius
Median_Nuclei_AreaShape_MedianRadius
Median_Nuclei_AreaShape_MinFeretDiameter
Median_Nuclei_AreaShape_MinorAxisLength
Median_Nuclei_AreaShape_Orientation
Median_Nuclei_AreaShape_Perimeter
Median_Nuclei_AreaShape_Solidity
Median_Nuclei_AreaShape_Zernike_0_0
Median_Nuclei_AreaShape_Zernike_1_1
Median_Nuclei_AreaShape_Zernike_2_0
Median_Nuclei_AreaShape_Zernike_2_2
Median_Nuclei_AreaShape_Zernike_3_1
Median_Nuclei_AreaShape_Zernike_3_3
Median_Nuclei_AreaShape_Zernike_4_0
Median_Nuclei_AreaShape_Zernike_4_2
Median_Nuclei_AreaShape_Zernike_4_4
Median_Nuclei_AreaShape_Zernike_5_1
Median_Nuclei_AreaShape_Zernike_5_3
Median_Nuclei_AreaShape_Zernike_5_5
Median_Nuclei_AreaShape_Zernike_6_0
Median_Nuclei_AreaShape_Zernike_6_2
Median_Nuclei_AreaShape_Zernike_6_4
Median_Nuclei_AreaShape_Zernike_6_6
Median_Nuclei_AreaShape_Zernike_7_1
Median_Nuclei_AreaShape_Zernike_7_3
Median_Nuclei_AreaShape_Zernike_7_5
Median_Nuclei_AreaShape_Zernike_7_7
Median_Nuclei_AreaShape_Zernike_8_0
Median_Nuclei_AreaShape_Zernike_8_2
Median_Nuclei_AreaShape_Zernike_8_4
Median_Nuclei_AreaShape_Zernike_8_6
Median_Nuclei_AreaShape_Zernike_8_8
Median_Nuclei_AreaShape_Zernike_9_1
Median_Nuclei_AreaShape_Zernike_9_3
Median_Nuclei_AreaShape_Zernike_9_5
Median_Nuclei_AreaShape_Zernike_9_7
Median_Nuclei_AreaShape_Zernike_9_9
Median_Nuclei_Children_Cells_Count
Median_Nuclei_Children_FilteredNuclei_Count
Median_Nuclei_Correlation_Correlation_MaskedHWithoutOverlap_MaskedEWithoutOverlap
Median_Nuclei_Intensity_IntegratedIntensityEdge_MaskedEWithoutOverlap
Median_Nuclei_Intensity_IntegratedIntensityEdge_MaskedHWithoutOverlap
Median_Nuclei_Intensity_IntegratedIntensity_MaskedEWithoutOverlap
Median_Nuclei_Intensity_IntegratedIntensity_MaskedHWithoutOverlap
Median_Nuclei_Intensity_LowerQuartileIntensity_MaskedEWithoutOverlap
Median_Nuclei_Intensity_LowerQuartileIntensity_MaskedHWithoutOverlap
Median_Nuclei_Intensity_MADIntensity_MaskedEWithoutOverlap
Median_Nuclei_Intensity_MADIntensity_MaskedHWithoutOverlap
Median_Nuclei_Intensity_MassDisplacement_MaskedEWithoutOverlap
Median_Nuclei_Intensity_MassDisplacement_MaskedHWithoutOverlap
Median_Nuclei_Intensity_MaxIntensityEdge_MaskedEWithoutOverlap
Median_Nuclei_Intensity_MaxIntensityEdge_MaskedHWithoutOverlap
Median_Nuclei_Intensity_MaxIntensity_MaskedEWithoutOverlap
Median_Nuclei_Intensity_MaxIntensity_MaskedHWithoutOverlap
Median_Nuclei_Intensity_MeanIntensityEdge_MaskedEWithoutOverlap
Median_Nuclei_Intensity_MeanIntensityEdge_MaskedHWithoutOverlap
Median_Nuclei_Intensity_MeanIntensity_MaskedEWithoutOverlap
Median_Nuclei_Intensity_MeanIntensity_MaskedHWithoutOverlap
Median_Nuclei_Intensity_MedianIntensity_MaskedEWithoutOverlap
Median_Nuclei_Intensity_MedianIntensity_MaskedHWithoutOverlap
Median_Nuclei_Intensity_MinIntensityEdge_MaskedEWithoutOverlap
Median_Nuclei_Intensity_MinIntensityEdge_MaskedHWithoutOverlap
Median_Nuclei_Intensity_MinIntensity_MaskedEWithoutOverlap
Median_Nuclei_Intensity_MinIntensity_MaskedHWithoutOverlap
Median_Nuclei_Intensity_StdIntensityEdge_MaskedEWithoutOverlap
Median_Nuclei_Intensity_StdIntensityEdge_MaskedHWithoutOverlap
Median_Nuclei_Intensity_StdIntensity_MaskedEWithoutOverlap
Median_Nuclei_Intensity_StdIntensity_MaskedHWithoutOverlap
Median_Nuclei_Intensity_UpperQuartileIntensity_MaskedEWithoutOverlap
Median_Nuclei_Intensity_UpperQuartileIntensity_MaskedHWithoutOverlap
Median_Nuclei_Location_CenterMassIntensity_X_MaskedEWithoutOverlap
Median_Nuclei_Location_CenterMassIntensity_X_MaskedHWithoutOverlap
Median_Nuclei_Location_CenterMassIntensity_Y_MaskedEWithoutOverlap
Median_Nuclei_Location_CenterMassIntensity_Y_MaskedHWithoutOverlap
Median_Nuclei_Location_Center_X
Median_Nuclei_Location_Center_Y
Median_Nuclei_Location_MaxIntensity_X_MaskedEWithoutOverlap
Median_Nuclei_Location_MaxIntensity_X_MaskedHWithoutOverlap
Median_Nuclei_Location_MaxIntensity_Y_MaskedEWithoutOverlap
Median_Nuclei_Location_MaxIntensity_Y_MaskedHWithoutOverlap
Median_Nuclei_Neighbors_AngleBetweenNeighbors_Expanded
Median_Nuclei_Neighbors_FirstClosestDistance_Expanded
Median_Nuclei_Neighbors_FirstClosestObjectNumber_Expanded
Median_Nuclei_Neighbors_NumberOfNeighbors_Expanded
Median_Nuclei_Neighbors_PercentTouching_Expanded
Median_Nuclei_Neighbors_SecondClosestDistance_Expanded
Median_Nuclei_Neighbors_SecondClosestObjectNumber_Expanded
Median_Nuclei_RadialDistribution_FracAtD_MaskedEWithoutOverlap_1of4
Median_Nuclei_RadialDistribution_FracAtD_MaskedEWithoutOverlap_2of4
Median_Nuclei_RadialDistribution_FracAtD_MaskedEWithoutOverlap_3of4
Median_Nuclei_RadialDistribution_FracAtD_MaskedEWithoutOverlap_4of4
Median_Nuclei_RadialDistribution_FracAtD_MaskedHWithoutOverlap_1of4
Median_Nuclei_RadialDistribution_FracAtD_MaskedHWithoutOverlap_2of4
Median_Nuclei_RadialDistribution_FracAtD_MaskedHWithoutOverlap_3of4
Median_Nuclei_RadialDistribution_FracAtD_MaskedHWithoutOverlap_4of4
Median_Nuclei_RadialDistribution_MeanFrac_MaskedEWithoutOverlap_1of4
Median_Nuclei_RadialDistribution_MeanFrac_MaskedEWithoutOverlap_2of4
Median_Nuclei_RadialDistribution_MeanFrac_MaskedEWithoutOverlap_3of4
Median_Nuclei_RadialDistribution_MeanFrac_MaskedEWithoutOverlap_4of4
Median_Nuclei_RadialDistribution_MeanFrac_MaskedHWithoutOverlap_1of4
Median_Nuclei_RadialDistribution_MeanFrac_MaskedHWithoutOverlap_2of4
Median_Nuclei_RadialDistribution_MeanFrac_MaskedHWithoutOverlap_3of4
Median_Nuclei_RadialDistribution_MeanFrac_MaskedHWithoutOverlap_4of4
Median_Nuclei_RadialDistribution_RadialCV_MaskedEWithoutOverlap_1of4
Median_Nuclei_RadialDistribution_RadialCV_MaskedEWithoutOverlap_2of4
Median_Nuclei_RadialDistribution_RadialCV_MaskedEWithoutOverlap_3of4
Median_Nuclei_RadialDistribution_RadialCV_MaskedEWithoutOverlap_4of4
Median_Nuclei_RadialDistribution_RadialCV_MaskedHWithoutOverlap_1of4
Median_Nuclei_RadialDistribution_RadialCV_MaskedHWithoutOverlap_2of4
Median_Nuclei_RadialDistribution_RadialCV_MaskedHWithoutOverlap_3of4
Median_Nuclei_RadialDistribution_RadialCV_MaskedHWithoutOverlap_4of4
Median_Nuclei_Texture_AngularSecondMoment_MaskedEWithoutOverlap_3_0
Median_Nuclei_Texture_AngularSecondMoment_MaskedEWithoutOverlap_3_135
Median_Nuclei_Texture_AngularSecondMoment_MaskedEWithoutOverlap_3_45
Median_Nuclei_Texture_AngularSecondMoment_MaskedEWithoutOverlap_3_90
Median_Nuclei_Texture_AngularSecondMoment_MaskedHWithoutOverlap_3_0
Median_Nuclei_Texture_AngularSecondMoment_MaskedHWithoutOverlap_3_135
Median_Nuclei_Texture_AngularSecondMoment_MaskedHWithoutOverlap_3_45
Median_Nuclei_Texture_AngularSecondMoment_MaskedHWithoutOverlap_3_90
Median_Nuclei_Texture_Contrast_MaskedEWithoutOverlap_3_0
Median_Nuclei_Texture_Contrast_MaskedEWithoutOverlap_3_135
Median_Nuclei_Texture_Contrast_MaskedEWithoutOverlap_3_45
Median_Nuclei_Texture_Contrast_MaskedEWithoutOverlap_3_90
Median_Nuclei_Texture_Contrast_MaskedHWithoutOverlap_3_0
Median_Nuclei_Texture_Contrast_MaskedHWithoutOverlap_3_135
Median_Nuclei_Texture_Contrast_MaskedHWithoutOverlap_3_45
Median_Nuclei_Texture_Contrast_MaskedHWithoutOverlap_3_90
Median_Nuclei_Texture_Correlation_MaskedEWithoutOverlap_3_0
Median_Nuclei_Texture_Correlation_MaskedEWithoutOverlap_3_135
Median_Nuclei_Texture_Correlation_MaskedEWithoutOverlap_3_45
Median_Nuclei_Texture_Correlation_MaskedEWithoutOverlap_3_90
Median_Nuclei_Texture_Correlation_MaskedHWithoutOverlap_3_0
Median_Nuclei_Texture_Correlation_MaskedHWithoutOverlap_3_135
Median_Nuclei_Texture_Correlation_MaskedHWithoutOverlap_3_45
Median_Nuclei_Texture_Correlation_MaskedHWithoutOverlap_3_90
Median_Nuclei_Texture_DifferenceEntropy_MaskedEWithoutOverlap_3_0
Median_Nuclei_Texture_DifferenceEntropy_MaskedEWithoutOverlap_3_135
Median_Nuclei_Texture_DifferenceEntropy_MaskedEWithoutOverlap_3_45
Median_Nuclei_Texture_DifferenceEntropy_MaskedEWithoutOverlap_3_90
Median_Nuclei_Texture_DifferenceEntropy_MaskedHWithoutOverlap_3_0
Median_Nuclei_Texture_DifferenceEntropy_MaskedHWithoutOverlap_3_135
Median_Nuclei_Texture_DifferenceEntropy_MaskedHWithoutOverlap_3_45
Median_Nuclei_Texture_DifferenceEntropy_MaskedHWithoutOverlap_3_90
Median_Nuclei_Texture_DifferenceVariance_MaskedEWithoutOverlap_3_0
Median_Nuclei_Texture_DifferenceVariance_MaskedEWithoutOverlap_3_135
Median_Nuclei_Texture_DifferenceVariance_MaskedEWithoutOverlap_3_45
Median_Nuclei_Texture_DifferenceVariance_MaskedEWithoutOverlap_3_90
Median_Nuclei_Texture_DifferenceVariance_MaskedHWithoutOverlap_3_0
Median_Nuclei_Texture_DifferenceVariance_MaskedHWithoutOverlap_3_135
Median_Nuclei_Texture_DifferenceVariance_MaskedHWithoutOverlap_3_45
Median_Nuclei_Texture_DifferenceVariance_MaskedHWithoutOverlap_3_90
Median_Nuclei_Texture_Entropy_MaskedEWithoutOverlap_3_0
Median_Nuclei_Texture_Entropy_MaskedEWithoutOverlap_3_135
Median_Nuclei_Texture_Entropy_MaskedEWithoutOverlap_3_45
Median_Nuclei_Texture_Entropy_MaskedEWithoutOverlap_3_90
Median_Nuclei_Texture_Entropy_MaskedHWithoutOverlap_3_0
Median_Nuclei_Texture_Entropy_MaskedHWithoutOverlap_3_135
Median_Nuclei_Texture_Entropy_MaskedHWithoutOverlap_3_45
Median_Nuclei_Texture_Entropy_MaskedHWithoutOverlap_3_90
Median_Nuclei_Texture_Gabor_MaskedEWithoutOverlap_3
Median_Nuclei_Texture_Gabor_MaskedHWithoutOverlap_3
Median_Nuclei_Texture_InfoMeas1_MaskedEWithoutOverlap_3_0
Median_Nuclei_Texture_InfoMeas1_MaskedEWithoutOverlap_3_135
Median_Nuclei_Texture_InfoMeas1_MaskedEWithoutOverlap_3_45
Median_Nuclei_Texture_InfoMeas1_MaskedEWithoutOverlap_3_90
Median_Nuclei_Texture_InfoMeas1_MaskedHWithoutOverlap_3_0
Median_Nuclei_Texture_InfoMeas1_MaskedHWithoutOverlap_3_135
Median_Nuclei_Texture_InfoMeas1_MaskedHWithoutOverlap_3_45
Median_Nuclei_Texture_InfoMeas1_MaskedHWithoutOverlap_3_90
Median_Nuclei_Texture_InfoMeas2_MaskedEWithoutOverlap_3_0
Median_Nuclei_Texture_InfoMeas2_MaskedEWithoutOverlap_3_135
Median_Nuclei_Texture_InfoMeas2_MaskedEWithoutOverlap_3_45
Median_Nuclei_Texture_InfoMeas2_MaskedEWithoutOverlap_3_90
Median_Nuclei_Texture_InfoMeas2_MaskedHWithoutOverlap_3_0
Median_Nuclei_Texture_InfoMeas2_MaskedHWithoutOverlap_3_135
Median_Nuclei_Texture_InfoMeas2_MaskedHWithoutOverlap_3_45
Median_Nuclei_Texture_InfoMeas2_MaskedHWithoutOverlap_3_90
Median_Nuclei_Texture_InverseDifferenceMoment_MaskedEWithoutOverlap_3_0
Median_Nuclei_Texture_InverseDifferenceMoment_MaskedEWithoutOverlap_3_135
Median_Nuclei_Texture_InverseDifferenceMoment_MaskedEWithoutOverlap_3_45
Median_Nuclei_Texture_InverseDifferenceMoment_MaskedEWithoutOverlap_3_90
Median_Nuclei_Texture_InverseDifferenceMoment_MaskedHWithoutOverlap_3_0
Median_Nuclei_Texture_InverseDifferenceMoment_MaskedHWithoutOverlap_3_135
Median_Nuclei_Texture_InverseDifferenceMoment_MaskedHWithoutOverlap_3_45
Median_Nuclei_Texture_InverseDifferenceMoment_MaskedHWithoutOverlap_3_90
Median_Nuclei_Texture_SumAverage_MaskedEWithoutOverlap_3_0
Median_Nuclei_Texture_SumAverage_MaskedEWithoutOverlap_3_135
Median_Nuclei_Texture_SumAverage_MaskedEWithoutOverlap_3_45
Median_Nuclei_Texture_SumAverage_MaskedEWithoutOverlap_3_90
Median_Nuclei_Texture_SumAverage_MaskedHWithoutOverlap_3_0
Median_Nuclei_Texture_SumAverage_MaskedHWithoutOverlap_3_135
Median_Nuclei_Texture_SumAverage_MaskedHWithoutOverlap_3_45
Median_Nuclei_Texture_SumAverage_MaskedHWithoutOverlap_3_90
Median_Nuclei_Texture_SumEntropy_MaskedEWithoutOverlap_3_0
Median_Nuclei_Texture_SumEntropy_MaskedEWithoutOverlap_3_135
Median_Nuclei_Texture_SumEntropy_MaskedEWithoutOverlap_3_45
Median_Nuclei_Texture_SumEntropy_MaskedEWithoutOverlap_3_90
Median_Nuclei_Texture_SumEntropy_MaskedHWithoutOverlap_3_0
Median_Nuclei_Texture_SumEntropy_MaskedHWithoutOverlap_3_135
Median_Nuclei_Texture_SumEntropy_MaskedHWithoutOverlap_3_45
Median_Nuclei_Texture_SumEntropy_MaskedHWithoutOverlap_3_90
Median_Nuclei_Texture_SumVariance_MaskedEWithoutOverlap_3_0
Median_Nuclei_Texture_SumVariance_MaskedEWithoutOverlap_3_135
Median_Nuclei_Texture_SumVariance_MaskedEWithoutOverlap_3_45
Median_Nuclei_Texture_SumVariance_MaskedEWithoutOverlap_3_90
Median_Nuclei_Texture_SumVariance_MaskedHWithoutOverlap_3_0
Median_Nuclei_Texture_SumVariance_MaskedHWithoutOverlap_3_135
Median_Nuclei_Texture_SumVariance_MaskedHWithoutOverlap_3_45
Median_Nuclei_Texture_SumVariance_MaskedHWithoutOverlap_3_90
Median_Nuclei_Texture_Variance_MaskedEWithoutOverlap_3_0
Median_Nuclei_Texture_Variance_MaskedEWithoutOverlap_3_135
Median_Nuclei_Texture_Variance_MaskedEWithoutOverlap_3_45
Median_Nuclei_Texture_Variance_MaskedEWithoutOverlap_3_90
Median_Nuclei_Texture_Variance_MaskedHWithoutOverlap_3_0
Median_Nuclei_Texture_Variance_MaskedHWithoutOverlap_3_135
Median_Nuclei_Texture_Variance_MaskedHWithoutOverlap_3_45
Median_Nuclei_Texture_Variance_MaskedHWithoutOverlap_3_90
Median_Tissue_Location_Center_X
Median_Tissue_Location_Center_Y
ModuleError_01LoadImages
ModuleError_02UnmixColors
ModuleError_03IdentifyPrimaryObjects
ModuleError_04MaskImage
ModuleError_05MaskImage
ModuleError_06IdentifyPrimaryObjects
ModuleError_07MaskImage
ModuleError_08MaskImage
ModuleError_09IdentifyPrimaryObjects
ModuleError_10IdentifySecondaryObjects
ModuleError_11IdentifyTertiaryObjects
ModuleError_14ConserveMemory
ModuleError_15MeasureImageQuality
ModuleError_16MeasureGranularity
ModuleError_17MeasureObjectSizeShape
ModuleError_18MeasureObjectIntensity
ModuleError_19MeasureObjectRadialDistribution
ModuleError_20MeasureTexture
ModuleError_21MeasureImageAreaOccupied
ModuleError_22MeasureCorrelation
ModuleError_23MeasureImageIntensity
ModuleError_24MeasureObjectNeighbors
ModuleError_25MeasureObjectNeighbors
ModuleError_26MeasureObjectNeighbors
ModuleError_27CalculateMath
ModuleError_28ConserveMemory
StDev_Cells_Children_Cytoplasm_Count
StDev_Cells_Location_Center_X
StDev_Cells_Location_Center_Y
StDev_Cells_Neighbors_AngleBetweenNeighbors_Expanded
StDev_Cells_Neighbors_FirstClosestDistance_Expanded
StDev_Cells_Neighbors_FirstClosestObjectNumber_Expanded
StDev_Cells_Neighbors_NumberOfNeighbors_Expanded
StDev_Cells_Neighbors_PercentTouching_Expanded
StDev_Cells_Neighbors_SecondClosestDistance_Expanded
StDev_Cells_Neighbors_SecondClosestObjectNumber_Expanded
StDev_Cells_Parent_FilteredNuclei
StDev_Cells_Parent_Nuclei
StDev_Cytoplasm_AreaShape_Area
StDev_Cytoplasm_AreaShape_Center_X
StDev_Cytoplasm_AreaShape_Center_Y
StDev_Cytoplasm_AreaShape_Compactness
StDev_Cytoplasm_AreaShape_Eccentricity
StDev_Cytoplasm_AreaShape_EulerNumber
StDev_Cytoplasm_AreaShape_Extent
StDev_Cytoplasm_AreaShape_FormFactor
StDev_Cytoplasm_AreaShape_MajorAxisLength
StDev_Cytoplasm_AreaShape_MaxFeretDiameter
StDev_Cytoplasm_AreaShape_MaximumRadius
StDev_Cytoplasm_AreaShape_MeanRadius
StDev_Cytoplasm_AreaShape_MedianRadius
StDev_Cytoplasm_AreaShape_MinFeretDiameter
StDev_Cytoplasm_AreaShape_MinorAxisLength
StDev_Cytoplasm_AreaShape_Orientation
StDev_Cytoplasm_AreaShape_Perimeter
StDev_Cytoplasm_AreaShape_Solidity
StDev_Cytoplasm_AreaShape_Zernike_0_0
StDev_Cytoplasm_AreaShape_Zernike_1_1
StDev_Cytoplasm_AreaShape_Zernike_2_0
StDev_Cytoplasm_AreaShape_Zernike_2_2
StDev_Cytoplasm_AreaShape_Zernike_3_1
StDev_Cytoplasm_AreaShape_Zernike_3_3
StDev_Cytoplasm_AreaShape_Zernike_4_0
StDev_Cytoplasm_AreaShape_Zernike_4_2
StDev_Cytoplasm_AreaShape_Zernike_4_4
StDev_Cytoplasm_AreaShape_Zernike_5_1
StDev_Cytoplasm_AreaShape_Zernike_5_3
StDev_Cytoplasm_AreaShape_Zernike_5_5
StDev_Cytoplasm_AreaShape_Zernike_6_0
StDev_Cytoplasm_AreaShape_Zernike_6_2
StDev_Cytoplasm_AreaShape_Zernike_6_4
StDev_Cytoplasm_AreaShape_Zernike_6_6
StDev_Cytoplasm_AreaShape_Zernike_7_1
StDev_Cytoplasm_AreaShape_Zernike_7_3
StDev_Cytoplasm_AreaShape_Zernike_7_5
StDev_Cytoplasm_AreaShape_Zernike_7_7
StDev_Cytoplasm_AreaShape_Zernike_8_0
StDev_Cytoplasm_AreaShape_Zernike_8_2
StDev_Cytoplasm_AreaShape_Zernike_8_4
StDev_Cytoplasm_AreaShape_Zernike_8_6
StDev_Cytoplasm_AreaShape_Zernike_8_8
StDev_Cytoplasm_AreaShape_Zernike_9_1
StDev_Cytoplasm_AreaShape_Zernike_9_3
StDev_Cytoplasm_AreaShape_Zernike_9_5
StDev_Cytoplasm_AreaShape_Zernike_9_7
StDev_Cytoplasm_AreaShape_Zernike_9_9
StDev_Cytoplasm_Correlation_Correlation_MaskedHWithoutOverlap_MaskedEWithoutOverlap
StDev_Cytoplasm_Intensity_IntegratedIntensityEdge_MaskedEWithoutOverlap
StDev_Cytoplasm_Intensity_IntegratedIntensityEdge_MaskedHWithoutOverlap
StDev_Cytoplasm_Intensity_IntegratedIntensity_MaskedEWithoutOverlap
StDev_Cytoplasm_Intensity_IntegratedIntensity_MaskedHWithoutOverlap
StDev_Cytoplasm_Intensity_LowerQuartileIntensity_MaskedEWithoutOverlap
StDev_Cytoplasm_Intensity_LowerQuartileIntensity_MaskedHWithoutOverlap
StDev_Cytoplasm_Intensity_MADIntensity_MaskedEWithoutOverlap
StDev_Cytoplasm_Intensity_MADIntensity_MaskedHWithoutOverlap
StDev_Cytoplasm_Intensity_MassDisplacement_MaskedEWithoutOverlap
StDev_Cytoplasm_Intensity_MassDisplacement_MaskedHWithoutOverlap
StDev_Cytoplasm_Intensity_MaxIntensityEdge_MaskedEWithoutOverlap
StDev_Cytoplasm_Intensity_MaxIntensityEdge_MaskedHWithoutOverlap
StDev_Cytoplasm_Intensity_MaxIntensity_MaskedEWithoutOverlap
StDev_Cytoplasm_Intensity_MaxIntensity_MaskedHWithoutOverlap
StDev_Cytoplasm_Intensity_MeanIntensityEdge_MaskedEWithoutOverlap
StDev_Cytoplasm_Intensity_MeanIntensityEdge_MaskedHWithoutOverlap
StDev_Cytoplasm_Intensity_MeanIntensity_MaskedEWithoutOverlap
StDev_Cytoplasm_Intensity_MeanIntensity_MaskedHWithoutOverlap
StDev_Cytoplasm_Intensity_MedianIntensity_MaskedEWithoutOverlap
StDev_Cytoplasm_Intensity_MedianIntensity_MaskedHWithoutOverlap
StDev_Cytoplasm_Intensity_MinIntensityEdge_MaskedEWithoutOverlap
StDev_Cytoplasm_Intensity_MinIntensityEdge_MaskedHWithoutOverlap
StDev_Cytoplasm_Intensity_MinIntensity_MaskedEWithoutOverlap
StDev_Cytoplasm_Intensity_MinIntensity_MaskedHWithoutOverlap
StDev_Cytoplasm_Intensity_StdIntensityEdge_MaskedEWithoutOverlap
StDev_Cytoplasm_Intensity_StdIntensityEdge_MaskedHWithoutOverlap
StDev_Cytoplasm_Intensity_StdIntensity_MaskedEWithoutOverlap
StDev_Cytoplasm_Intensity_StdIntensity_MaskedHWithoutOverlap
StDev_Cytoplasm_Intensity_UpperQuartileIntensity_MaskedEWithoutOverlap
StDev_Cytoplasm_Intensity_UpperQuartileIntensity_MaskedHWithoutOverlap
StDev_Cytoplasm_Location_CenterMassIntensity_X_MaskedEWithoutOverlap
StDev_Cytoplasm_Location_CenterMassIntensity_X_MaskedHWithoutOverlap
StDev_Cytoplasm_Location_CenterMassIntensity_Y_MaskedEWithoutOverlap
StDev_Cytoplasm_Location_CenterMassIntensity_Y_MaskedHWithoutOverlap
StDev_Cytoplasm_Location_Center_X
StDev_Cytoplasm_Location_Center_Y
StDev_Cytoplasm_Location_MaxIntensity_X_MaskedEWithoutOverlap
StDev_Cytoplasm_Location_MaxIntensity_X_MaskedHWithoutOverlap
StDev_Cytoplasm_Location_MaxIntensity_Y_MaskedEWithoutOverlap
StDev_Cytoplasm_Location_MaxIntensity_Y_MaskedHWithoutOverlap
StDev_Cytoplasm_Math_NCRatio
StDev_Cytoplasm_Parent_Cells
StDev_Cytoplasm_Parent_FilteredNuclei
StDev_Cytoplasm_RadialDistribution_FracAtD_MaskedEWithoutOverlap_1of4
StDev_Cytoplasm_RadialDistribution_FracAtD_MaskedEWithoutOverlap_2of4
StDev_Cytoplasm_RadialDistribution_FracAtD_MaskedEWithoutOverlap_3of4
StDev_Cytoplasm_RadialDistribution_FracAtD_MaskedEWithoutOverlap_4of4
StDev_Cytoplasm_RadialDistribution_FracAtD_MaskedHWithoutOverlap_1of4
StDev_Cytoplasm_RadialDistribution_FracAtD_MaskedHWithoutOverlap_2of4
StDev_Cytoplasm_RadialDistribution_FracAtD_MaskedHWithoutOverlap_3of4
StDev_Cytoplasm_RadialDistribution_FracAtD_MaskedHWithoutOverlap_4of4
StDev_Cytoplasm_RadialDistribution_MeanFrac_MaskedEWithoutOverlap_1of4
StDev_Cytoplasm_RadialDistribution_MeanFrac_MaskedEWithoutOverlap_2of4
StDev_Cytoplasm_RadialDistribution_MeanFrac_MaskedEWithoutOverlap_3of4
StDev_Cytoplasm_RadialDistribution_MeanFrac_MaskedEWithoutOverlap_4of4
StDev_Cytoplasm_RadialDistribution_MeanFrac_MaskedHWithoutOverlap_1of4
StDev_Cytoplasm_RadialDistribution_MeanFrac_MaskedHWithoutOverlap_2of4
StDev_Cytoplasm_RadialDistribution_MeanFrac_MaskedHWithoutOverlap_3of4
StDev_Cytoplasm_RadialDistribution_MeanFrac_MaskedHWithoutOverlap_4of4
StDev_Cytoplasm_RadialDistribution_RadialCV_MaskedEWithoutOverlap_1of4
StDev_Cytoplasm_RadialDistribution_RadialCV_MaskedEWithoutOverlap_2of4
StDev_Cytoplasm_RadialDistribution_RadialCV_MaskedEWithoutOverlap_3of4
StDev_Cytoplasm_RadialDistribution_RadialCV_MaskedEWithoutOverlap_4of4
StDev_Cytoplasm_RadialDistribution_RadialCV_MaskedHWithoutOverlap_1of4
StDev_Cytoplasm_RadialDistribution_RadialCV_MaskedHWithoutOverlap_2of4
StDev_Cytoplasm_RadialDistribution_RadialCV_MaskedHWithoutOverlap_3of4
StDev_Cytoplasm_RadialDistribution_RadialCV_MaskedHWithoutOverlap_4of4
StDev_Cytoplasm_Texture_AngularSecondMoment_MaskedEWithoutOverlap_3_0
StDev_Cytoplasm_Texture_AngularSecondMoment_MaskedEWithoutOverlap_3_135
StDev_Cytoplasm_Texture_AngularSecondMoment_MaskedEWithoutOverlap_3_45
StDev_Cytoplasm_Texture_AngularSecondMoment_MaskedEWithoutOverlap_3_90
StDev_Cytoplasm_Texture_AngularSecondMoment_MaskedHWithoutOverlap_3_0
StDev_Cytoplasm_Texture_AngularSecondMoment_MaskedHWithoutOverlap_3_135
StDev_Cytoplasm_Texture_AngularSecondMoment_MaskedHWithoutOverlap_3_45
StDev_Cytoplasm_Texture_AngularSecondMoment_MaskedHWithoutOverlap_3_90
StDev_Cytoplasm_Texture_Contrast_MaskedEWithoutOverlap_3_0
StDev_Cytoplasm_Texture_Contrast_MaskedEWithoutOverlap_3_135
StDev_Cytoplasm_Texture_Contrast_MaskedEWithoutOverlap_3_45
StDev_Cytoplasm_Texture_Contrast_MaskedEWithoutOverlap_3_90
StDev_Cytoplasm_Texture_Contrast_MaskedHWithoutOverlap_3_0
StDev_Cytoplasm_Texture_Contrast_MaskedHWithoutOverlap_3_135
StDev_Cytoplasm_Texture_Contrast_MaskedHWithoutOverlap_3_45
StDev_Cytoplasm_Texture_Contrast_MaskedHWithoutOverlap_3_90
StDev_Cytoplasm_Texture_Correlation_MaskedEWithoutOverlap_3_0
StDev_Cytoplasm_Texture_Correlation_MaskedEWithoutOverlap_3_135
StDev_Cytoplasm_Texture_Correlation_MaskedEWithoutOverlap_3_45
StDev_Cytoplasm_Texture_Correlation_MaskedEWithoutOverlap_3_90
StDev_Cytoplasm_Texture_Correlation_MaskedHWithoutOverlap_3_0
StDev_Cytoplasm_Texture_Correlation_MaskedHWithoutOverlap_3_135
StDev_Cytoplasm_Texture_Correlation_MaskedHWithoutOverlap_3_45
StDev_Cytoplasm_Texture_Correlation_MaskedHWithoutOverlap_3_90
StDev_Cytoplasm_Texture_DifferenceEntropy_MaskedEWithoutOverlap_3_0
StDev_Cytoplasm_Texture_DifferenceEntropy_MaskedEWithoutOverlap_3_135
StDev_Cytoplasm_Texture_DifferenceEntropy_MaskedEWithoutOverlap_3_45
StDev_Cytoplasm_Texture_DifferenceEntropy_MaskedEWithoutOverlap_3_90
StDev_Cytoplasm_Texture_DifferenceEntropy_MaskedHWithoutOverlap_3_0
StDev_Cytoplasm_Texture_DifferenceEntropy_MaskedHWithoutOverlap_3_135
StDev_Cytoplasm_Texture_DifferenceEntropy_MaskedHWithoutOverlap_3_45
StDev_Cytoplasm_Texture_DifferenceEntropy_MaskedHWithoutOverlap_3_90
StDev_Cytoplasm_Texture_DifferenceVariance_MaskedEWithoutOverlap_3_0
StDev_Cytoplasm_Texture_DifferenceVariance_MaskedEWithoutOverlap_3_135
StDev_Cytoplasm_Texture_DifferenceVariance_MaskedEWithoutOverlap_3_45
StDev_Cytoplasm_Texture_DifferenceVariance_MaskedEWithoutOverlap_3_90
StDev_Cytoplasm_Texture_DifferenceVariance_MaskedHWithoutOverlap_3_0
StDev_Cytoplasm_Texture_DifferenceVariance_MaskedHWithoutOverlap_3_135
StDev_Cytoplasm_Texture_DifferenceVariance_MaskedHWithoutOverlap_3_45
StDev_Cytoplasm_Texture_DifferenceVariance_MaskedHWithoutOverlap_3_90
StDev_Cytoplasm_Texture_Entropy_MaskedEWithoutOverlap_3_0
StDev_Cytoplasm_Texture_Entropy_MaskedEWithoutOverlap_3_135
StDev_Cytoplasm_Texture_Entropy_MaskedEWithoutOverlap_3_45
StDev_Cytoplasm_Texture_Entropy_MaskedEWithoutOverlap_3_90
StDev_Cytoplasm_Texture_Entropy_MaskedHWithoutOverlap_3_0
StDev_Cytoplasm_Texture_Entropy_MaskedHWithoutOverlap_3_135
StDev_Cytoplasm_Texture_Entropy_MaskedHWithoutOverlap_3_45
StDev_Cytoplasm_Texture_Entropy_MaskedHWithoutOverlap_3_90
StDev_Cytoplasm_Texture_Gabor_MaskedEWithoutOverlap_3
StDev_Cytoplasm_Texture_Gabor_MaskedHWithoutOverlap_3
StDev_Cytoplasm_Texture_InfoMeas1_MaskedEWithoutOverlap_3_0
StDev_Cytoplasm_Texture_InfoMeas1_MaskedEWithoutOverlap_3_135
StDev_Cytoplasm_Texture_InfoMeas1_MaskedEWithoutOverlap_3_45
StDev_Cytoplasm_Texture_InfoMeas1_MaskedEWithoutOverlap_3_90
StDev_Cytoplasm_Texture_InfoMeas1_MaskedHWithoutOverlap_3_0
StDev_Cytoplasm_Texture_InfoMeas1_MaskedHWithoutOverlap_3_135
StDev_Cytoplasm_Texture_InfoMeas1_MaskedHWithoutOverlap_3_45
StDev_Cytoplasm_Texture_InfoMeas1_MaskedHWithoutOverlap_3_90
StDev_Cytoplasm_Texture_InfoMeas2_MaskedEWithoutOverlap_3_0
StDev_Cytoplasm_Texture_InfoMeas2_MaskedEWithoutOverlap_3_135
StDev_Cytoplasm_Texture_InfoMeas2_MaskedEWithoutOverlap_3_45
StDev_Cytoplasm_Texture_InfoMeas2_MaskedEWithoutOverlap_3_90
StDev_Cytoplasm_Texture_InfoMeas2_MaskedHWithoutOverlap_3_0
StDev_Cytoplasm_Texture_InfoMeas2_MaskedHWithoutOverlap_3_135
StDev_Cytoplasm_Texture_InfoMeas2_MaskedHWithoutOverlap_3_45
StDev_Cytoplasm_Texture_InfoMeas2_MaskedHWithoutOverlap_3_90
StDev_Cytoplasm_Texture_InverseDifferenceMoment_MaskedEWithoutOverlap_3_0
StDev_Cytoplasm_Texture_InverseDifferenceMoment_MaskedEWithoutOverlap_3_135
StDev_Cytoplasm_Texture_InverseDifferenceMoment_MaskedEWithoutOverlap_3_45
StDev_Cytoplasm_Texture_InverseDifferenceMoment_MaskedEWithoutOverlap_3_90
StDev_Cytoplasm_Texture_InverseDifferenceMoment_MaskedHWithoutOverlap_3_0
StDev_Cytoplasm_Texture_InverseDifferenceMoment_MaskedHWithoutOverlap_3_135
StDev_Cytoplasm_Texture_InverseDifferenceMoment_MaskedHWithoutOverlap_3_45
StDev_Cytoplasm_Texture_InverseDifferenceMoment_MaskedHWithoutOverlap_3_90
StDev_Cytoplasm_Texture_SumAverage_MaskedEWithoutOverlap_3_0
StDev_Cytoplasm_Texture_SumAverage_MaskedEWithoutOverlap_3_135
StDev_Cytoplasm_Texture_SumAverage_MaskedEWithoutOverlap_3_45
StDev_Cytoplasm_Texture_SumAverage_MaskedEWithoutOverlap_3_90
StDev_Cytoplasm_Texture_SumAverage_MaskedHWithoutOverlap_3_0
StDev_Cytoplasm_Texture_SumAverage_MaskedHWithoutOverlap_3_135
StDev_Cytoplasm_Texture_SumAverage_MaskedHWithoutOverlap_3_45
StDev_Cytoplasm_Texture_SumAverage_MaskedHWithoutOverlap_3_90
StDev_Cytoplasm_Texture_SumEntropy_MaskedEWithoutOverlap_3_0
StDev_Cytoplasm_Texture_SumEntropy_MaskedEWithoutOverlap_3_135
StDev_Cytoplasm_Texture_SumEntropy_MaskedEWithoutOverlap_3_45
StDev_Cytoplasm_Texture_SumEntropy_MaskedEWithoutOverlap_3_90
StDev_Cytoplasm_Texture_SumEntropy_MaskedHWithoutOverlap_3_0
StDev_Cytoplasm_Texture_SumEntropy_MaskedHWithoutOverlap_3_135
StDev_Cytoplasm_Texture_SumEntropy_MaskedHWithoutOverlap_3_45
StDev_Cytoplasm_Texture_SumEntropy_MaskedHWithoutOverlap_3_90
StDev_Cytoplasm_Texture_SumVariance_MaskedEWithoutOverlap_3_0
StDev_Cytoplasm_Texture_SumVariance_MaskedEWithoutOverlap_3_135
StDev_Cytoplasm_Texture_SumVariance_MaskedEWithoutOverlap_3_45
StDev_Cytoplasm_Texture_SumVariance_MaskedEWithoutOverlap_3_90
StDev_Cytoplasm_Texture_SumVariance_MaskedHWithoutOverlap_3_0
StDev_Cytoplasm_Texture_SumVariance_MaskedHWithoutOverlap_3_135
StDev_Cytoplasm_Texture_SumVariance_MaskedHWithoutOverlap_3_45
StDev_Cytoplasm_Texture_SumVariance_MaskedHWithoutOverlap_3_90
StDev_Cytoplasm_Texture_Variance_MaskedEWithoutOverlap_3_0
StDev_Cytoplasm_Texture_Variance_MaskedEWithoutOverlap_3_135
StDev_Cytoplasm_Texture_Variance_MaskedEWithoutOverlap_3_45
StDev_Cytoplasm_Texture_Variance_MaskedEWithoutOverlap_3_90
StDev_Cytoplasm_Texture_Variance_MaskedHWithoutOverlap_3_0
StDev_Cytoplasm_Texture_Variance_MaskedHWithoutOverlap_3_135
StDev_Cytoplasm_Texture_Variance_MaskedHWithoutOverlap_3_45
StDev_Cytoplasm_Texture_Variance_MaskedHWithoutOverlap_3_90
StDev_FilteredNuclei_AreaShape_Area
StDev_FilteredNuclei_AreaShape_Center_X
StDev_FilteredNuclei_AreaShape_Center_Y
StDev_FilteredNuclei_AreaShape_Compactness
StDev_FilteredNuclei_AreaShape_Eccentricity
StDev_FilteredNuclei_AreaShape_EulerNumber
StDev_FilteredNuclei_AreaShape_Extent
StDev_FilteredNuclei_AreaShape_FormFactor
StDev_FilteredNuclei_AreaShape_MajorAxisLength
StDev_FilteredNuclei_AreaShape_MaxFeretDiameter
StDev_FilteredNuclei_AreaShape_MaximumRadius
StDev_FilteredNuclei_AreaShape_MeanRadius
StDev_FilteredNuclei_AreaShape_MedianRadius
StDev_FilteredNuclei_AreaShape_MinFeretDiameter
StDev_FilteredNuclei_AreaShape_MinorAxisLength
StDev_FilteredNuclei_AreaShape_Orientation
StDev_FilteredNuclei_AreaShape_Perimeter
StDev_FilteredNuclei_AreaShape_Solidity
StDev_FilteredNuclei_AreaShape_Zernike_0_0
StDev_FilteredNuclei_AreaShape_Zernike_1_1
StDev_FilteredNuclei_AreaShape_Zernike_2_0
StDev_FilteredNuclei_AreaShape_Zernike_2_2
StDev_FilteredNuclei_AreaShape_Zernike_3_1
StDev_FilteredNuclei_AreaShape_Zernike_3_3
StDev_FilteredNuclei_AreaShape_Zernike_4_0
StDev_FilteredNuclei_AreaShape_Zernike_4_2
StDev_FilteredNuclei_AreaShape_Zernike_4_4
StDev_FilteredNuclei_AreaShape_Zernike_5_1
StDev_FilteredNuclei_AreaShape_Zernike_5_3
StDev_FilteredNuclei_AreaShape_Zernike_5_5
StDev_FilteredNuclei_AreaShape_Zernike_6_0
StDev_FilteredNuclei_AreaShape_Zernike_6_2
StDev_FilteredNuclei_AreaShape_Zernike_6_4
StDev_FilteredNuclei_AreaShape_Zernike_6_6
StDev_FilteredNuclei_AreaShape_Zernike_7_1
StDev_FilteredNuclei_AreaShape_Zernike_7_3
StDev_FilteredNuclei_AreaShape_Zernike_7_5
StDev_FilteredNuclei_AreaShape_Zernike_7_7
StDev_FilteredNuclei_AreaShape_Zernike_8_0
StDev_FilteredNuclei_AreaShape_Zernike_8_2
StDev_FilteredNuclei_AreaShape_Zernike_8_4
StDev_FilteredNuclei_AreaShape_Zernike_8_6
StDev_FilteredNuclei_AreaShape_Zernike_8_8
StDev_FilteredNuclei_AreaShape_Zernike_9_1
StDev_FilteredNuclei_AreaShape_Zernike_9_3
StDev_FilteredNuclei_AreaShape_Zernike_9_5
StDev_FilteredNuclei_AreaShape_Zernike_9_7
StDev_FilteredNuclei_AreaShape_Zernike_9_9
StDev_FilteredNuclei_Children_Cells_Count
StDev_FilteredNuclei_Children_Cytoplasm_Count
StDev_FilteredNuclei_Correlation_Correlation_MaskedHWithoutOverlap_MaskedEWithoutOverlap
StDev_FilteredNuclei_Intensity_IntegratedIntensityEdge_MaskedEWithoutOverlap
StDev_FilteredNuclei_Intensity_IntegratedIntensityEdge_MaskedHWithoutOverlap
StDev_FilteredNuclei_Intensity_IntegratedIntensity_MaskedEWithoutOverlap
StDev_FilteredNuclei_Intensity_IntegratedIntensity_MaskedHWithoutOverlap
StDev_FilteredNuclei_Intensity_LowerQuartileIntensity_MaskedEWithoutOverlap
StDev_FilteredNuclei_Intensity_LowerQuartileIntensity_MaskedHWithoutOverlap
StDev_FilteredNuclei_Intensity_MADIntensity_MaskedEWithoutOverlap
StDev_FilteredNuclei_Intensity_MADIntensity_MaskedHWithoutOverlap
StDev_FilteredNuclei_Intensity_MassDisplacement_MaskedEWithoutOverlap
StDev_FilteredNuclei_Intensity_MassDisplacement_MaskedHWithoutOverlap
StDev_FilteredNuclei_Intensity_MaxIntensityEdge_MaskedEWithoutOverlap
StDev_FilteredNuclei_Intensity_MaxIntensityEdge_MaskedHWithoutOverlap
StDev_FilteredNuclei_Intensity_MaxIntensity_MaskedEWithoutOverlap
StDev_FilteredNuclei_Intensity_MaxIntensity_MaskedHWithoutOverlap
StDev_FilteredNuclei_Intensity_MeanIntensityEdge_MaskedEWithoutOverlap
StDev_FilteredNuclei_Intensity_MeanIntensityEdge_MaskedHWithoutOverlap
StDev_FilteredNuclei_Intensity_MeanIntensity_MaskedEWithoutOverlap
StDev_FilteredNuclei_Intensity_MeanIntensity_MaskedHWithoutOverlap
StDev_FilteredNuclei_Intensity_MedianIntensity_MaskedEWithoutOverlap
StDev_FilteredNuclei_Intensity_MedianIntensity_MaskedHWithoutOverlap
StDev_FilteredNuclei_Intensity_MinIntensityEdge_MaskedEWithoutOverlap
StDev_FilteredNuclei_Intensity_MinIntensityEdge_MaskedHWithoutOverlap
StDev_FilteredNuclei_Intensity_MinIntensity_MaskedEWithoutOverlap
StDev_FilteredNuclei_Intensity_MinIntensity_MaskedHWithoutOverlap
StDev_FilteredNuclei_Intensity_StdIntensityEdge_MaskedEWithoutOverlap
StDev_FilteredNuclei_Intensity_StdIntensityEdge_MaskedHWithoutOverlap
StDev_FilteredNuclei_Intensity_StdIntensity_MaskedEWithoutOverlap
StDev_FilteredNuclei_Intensity_StdIntensity_MaskedHWithoutOverlap
StDev_FilteredNuclei_Intensity_UpperQuartileIntensity_MaskedEWithoutOverlap
StDev_FilteredNuclei_Intensity_UpperQuartileIntensity_MaskedHWithoutOverlap
StDev_FilteredNuclei_Location_CenterMassIntensity_X_MaskedEWithoutOverlap
StDev_FilteredNuclei_Location_CenterMassIntensity_X_MaskedHWithoutOverlap
StDev_FilteredNuclei_Location_CenterMassIntensity_Y_MaskedEWithoutOverlap
StDev_FilteredNuclei_Location_CenterMassIntensity_Y_MaskedHWithoutOverlap
StDev_FilteredNuclei_Location_Center_X
StDev_FilteredNuclei_Location_Center_Y
StDev_FilteredNuclei_Location_MaxIntensity_X_MaskedEWithoutOverlap
StDev_FilteredNuclei_Location_MaxIntensity_X_MaskedHWithoutOverlap
StDev_FilteredNuclei_Location_MaxIntensity_Y_MaskedEWithoutOverlap
StDev_FilteredNuclei_Location_MaxIntensity_Y_MaskedHWithoutOverlap
StDev_FilteredNuclei_Math_NCRatio
StDev_FilteredNuclei_Neighbors_AngleBetweenNeighbors_Expanded
StDev_FilteredNuclei_Neighbors_FirstClosestDistance_Expanded
StDev_FilteredNuclei_Neighbors_FirstClosestObjectNumber_Expanded
StDev_FilteredNuclei_Neighbors_NumberOfNeighbors_Expanded
StDev_FilteredNuclei_Neighbors_PercentTouching_Expanded
StDev_FilteredNuclei_Neighbors_SecondClosestDistance_Expanded
StDev_FilteredNuclei_Neighbors_SecondClosestObjectNumber_Expanded
StDev_FilteredNuclei_Parent_Nuclei
StDev_FilteredNuclei_RadialDistribution_FracAtD_MaskedEWithoutOverlap_1of4
StDev_FilteredNuclei_RadialDistribution_FracAtD_MaskedEWithoutOverlap_2of4
StDev_FilteredNuclei_RadialDistribution_FracAtD_MaskedEWithoutOverlap_3of4
StDev_FilteredNuclei_RadialDistribution_FracAtD_MaskedEWithoutOverlap_4of4
StDev_FilteredNuclei_RadialDistribution_FracAtD_MaskedHWithoutOverlap_1of4
StDev_FilteredNuclei_RadialDistribution_FracAtD_MaskedHWithoutOverlap_2of4
StDev_FilteredNuclei_RadialDistribution_FracAtD_MaskedHWithoutOverlap_3of4
StDev_FilteredNuclei_RadialDistribution_FracAtD_MaskedHWithoutOverlap_4of4
StDev_FilteredNuclei_RadialDistribution_MeanFrac_MaskedEWithoutOverlap_1of4
StDev_FilteredNuclei_RadialDistribution_MeanFrac_MaskedEWithoutOverlap_2of4
StDev_FilteredNuclei_RadialDistribution_MeanFrac_MaskedEWithoutOverlap_3of4
StDev_FilteredNuclei_RadialDistribution_MeanFrac_MaskedEWithoutOverlap_4of4
StDev_FilteredNuclei_RadialDistribution_MeanFrac_MaskedHWithoutOverlap_1of4
StDev_FilteredNuclei_RadialDistribution_MeanFrac_MaskedHWithoutOverlap_2of4
StDev_FilteredNuclei_RadialDistribution_MeanFrac_MaskedHWithoutOverlap_3of4
StDev_FilteredNuclei_RadialDistribution_MeanFrac_MaskedHWithoutOverlap_4of4
StDev_FilteredNuclei_RadialDistribution_RadialCV_MaskedEWithoutOverlap_1of4
StDev_FilteredNuclei_RadialDistribution_RadialCV_MaskedEWithoutOverlap_2of4
StDev_FilteredNuclei_RadialDistribution_RadialCV_MaskedEWithoutOverlap_3of4
StDev_FilteredNuclei_RadialDistribution_RadialCV_MaskedEWithoutOverlap_4of4
StDev_FilteredNuclei_RadialDistribution_RadialCV_MaskedHWithoutOverlap_1of4
StDev_FilteredNuclei_RadialDistribution_RadialCV_MaskedHWithoutOverlap_2of4
StDev_FilteredNuclei_RadialDistribution_RadialCV_MaskedHWithoutOverlap_3of4
StDev_FilteredNuclei_RadialDistribution_RadialCV_MaskedHWithoutOverlap_4of4
StDev_FilteredNuclei_Texture_AngularSecondMoment_MaskedEWithoutOverlap_3_0
StDev_FilteredNuclei_Texture_AngularSecondMoment_MaskedEWithoutOverlap_3_135
StDev_FilteredNuclei_Texture_AngularSecondMoment_MaskedEWithoutOverlap_3_45
StDev_FilteredNuclei_Texture_AngularSecondMoment_MaskedEWithoutOverlap_3_90
StDev_FilteredNuclei_Texture_AngularSecondMoment_MaskedHWithoutOverlap_3_0
StDev_FilteredNuclei_Texture_AngularSecondMoment_MaskedHWithoutOverlap_3_135
StDev_FilteredNuclei_Texture_AngularSecondMoment_MaskedHWithoutOverlap_3_45
StDev_FilteredNuclei_Texture_AngularSecondMoment_MaskedHWithoutOverlap_3_90
StDev_FilteredNuclei_Texture_Contrast_MaskedEWithoutOverlap_3_0
StDev_FilteredNuclei_Texture_Contrast_MaskedEWithoutOverlap_3_135
StDev_FilteredNuclei_Texture_Contrast_MaskedEWithoutOverlap_3_45
StDev_FilteredNuclei_Texture_Contrast_MaskedEWithoutOverlap_3_90
StDev_FilteredNuclei_Texture_Contrast_MaskedHWithoutOverlap_3_0
StDev_FilteredNuclei_Texture_Contrast_MaskedHWithoutOverlap_3_135
StDev_FilteredNuclei_Texture_Contrast_MaskedHWithoutOverlap_3_45
StDev_FilteredNuclei_Texture_Contrast_MaskedHWithoutOverlap_3_90
StDev_FilteredNuclei_Texture_Correlation_MaskedEWithoutOverlap_3_0
StDev_FilteredNuclei_Texture_Correlation_MaskedEWithoutOverlap_3_135
StDev_FilteredNuclei_Texture_Correlation_MaskedEWithoutOverlap_3_45
StDev_FilteredNuclei_Texture_Correlation_MaskedEWithoutOverlap_3_90
StDev_FilteredNuclei_Texture_Correlation_MaskedHWithoutOverlap_3_0
StDev_FilteredNuclei_Texture_Correlation_MaskedHWithoutOverlap_3_135
StDev_FilteredNuclei_Texture_Correlation_MaskedHWithoutOverlap_3_45
StDev_FilteredNuclei_Texture_Correlation_MaskedHWithoutOverlap_3_90
StDev_FilteredNuclei_Texture_DifferenceEntropy_MaskedEWithoutOverlap_3_0
StDev_FilteredNuclei_Texture_DifferenceEntropy_MaskedEWithoutOverlap_3_135
StDev_FilteredNuclei_Texture_DifferenceEntropy_MaskedEWithoutOverlap_3_45
StDev_FilteredNuclei_Texture_DifferenceEntropy_MaskedEWithoutOverlap_3_90
StDev_FilteredNuclei_Texture_DifferenceEntropy_MaskedHWithoutOverlap_3_0
StDev_FilteredNuclei_Texture_DifferenceEntropy_MaskedHWithoutOverlap_3_135
StDev_FilteredNuclei_Texture_DifferenceEntropy_MaskedHWithoutOverlap_3_45
StDev_FilteredNuclei_Texture_DifferenceEntropy_MaskedHWithoutOverlap_3_90
StDev_FilteredNuclei_Texture_DifferenceVariance_MaskedEWithoutOverlap_3_0
StDev_FilteredNuclei_Texture_DifferenceVariance_MaskedEWithoutOverlap_3_135
StDev_FilteredNuclei_Texture_DifferenceVariance_MaskedEWithoutOverlap_3_45
StDev_FilteredNuclei_Texture_DifferenceVariance_MaskedEWithoutOverlap_3_90
StDev_FilteredNuclei_Texture_DifferenceVariance_MaskedHWithoutOverlap_3_0
StDev_FilteredNuclei_Texture_DifferenceVariance_MaskedHWithoutOverlap_3_135
StDev_FilteredNuclei_Texture_DifferenceVariance_MaskedHWithoutOverlap_3_45
StDev_FilteredNuclei_Texture_DifferenceVariance_MaskedHWithoutOverlap_3_90
StDev_FilteredNuclei_Texture_Entropy_MaskedEWithoutOverlap_3_0
StDev_FilteredNuclei_Texture_Entropy_MaskedEWithoutOverlap_3_135
StDev_FilteredNuclei_Texture_Entropy_MaskedEWithoutOverlap_3_45
StDev_FilteredNuclei_Texture_Entropy_MaskedEWithoutOverlap_3_90
StDev_FilteredNuclei_Texture_Entropy_MaskedHWithoutOverlap_3_0
StDev_FilteredNuclei_Texture_Entropy_MaskedHWithoutOverlap_3_135
StDev_FilteredNuclei_Texture_Entropy_MaskedHWithoutOverlap_3_45
StDev_FilteredNuclei_Texture_Entropy_MaskedHWithoutOverlap_3_90
StDev_FilteredNuclei_Texture_Gabor_MaskedEWithoutOverlap_3
StDev_FilteredNuclei_Texture_Gabor_MaskedHWithoutOverlap_3
StDev_FilteredNuclei_Texture_InfoMeas1_MaskedEWithoutOverlap_3_0
StDev_FilteredNuclei_Texture_InfoMeas1_MaskedEWithoutOverlap_3_135
StDev_FilteredNuclei_Texture_InfoMeas1_MaskedEWithoutOverlap_3_45
StDev_FilteredNuclei_Texture_InfoMeas1_MaskedEWithoutOverlap_3_90
StDev_FilteredNuclei_Texture_InfoMeas1_MaskedHWithoutOverlap_3_0
StDev_FilteredNuclei_Texture_InfoMeas1_MaskedHWithoutOverlap_3_135
StDev_FilteredNuclei_Texture_InfoMeas1_MaskedHWithoutOverlap_3_45
StDev_FilteredNuclei_Texture_InfoMeas1_MaskedHWithoutOverlap_3_90
StDev_FilteredNuclei_Texture_InfoMeas2_MaskedEWithoutOverlap_3_0
StDev_FilteredNuclei_Texture_InfoMeas2_MaskedEWithoutOverlap_3_135
StDev_FilteredNuclei_Texture_InfoMeas2_MaskedEWithoutOverlap_3_45
StDev_FilteredNuclei_Texture_InfoMeas2_MaskedEWithoutOverlap_3_90
StDev_FilteredNuclei_Texture_InfoMeas2_MaskedHWithoutOverlap_3_0
StDev_FilteredNuclei_Texture_InfoMeas2_MaskedHWithoutOverlap_3_135
StDev_FilteredNuclei_Texture_InfoMeas2_MaskedHWithoutOverlap_3_45
StDev_FilteredNuclei_Texture_InfoMeas2_MaskedHWithoutOverlap_3_90
StDev_FilteredNuclei_Texture_InverseDifferenceMoment_MaskedEWithoutOverlap_3_0
StDev_FilteredNuclei_Texture_InverseDifferenceMoment_MaskedEWithoutOverlap_3_135
StDev_FilteredNuclei_Texture_InverseDifferenceMoment_MaskedEWithoutOverlap_3_45
StDev_FilteredNuclei_Texture_InverseDifferenceMoment_MaskedEWithoutOverlap_3_90
StDev_FilteredNuclei_Texture_InverseDifferenceMoment_MaskedHWithoutOverlap_3_0
StDev_FilteredNuclei_Texture_InverseDifferenceMoment_MaskedHWithoutOverlap_3_135
StDev_FilteredNuclei_Texture_InverseDifferenceMoment_MaskedHWithoutOverlap_3_45
StDev_FilteredNuclei_Texture_InverseDifferenceMoment_MaskedHWithoutOverlap_3_90
StDev_FilteredNuclei_Texture_SumAverage_MaskedEWithoutOverlap_3_0
StDev_FilteredNuclei_Texture_SumAverage_MaskedEWithoutOverlap_3_135
StDev_FilteredNuclei_Texture_SumAverage_MaskedEWithoutOverlap_3_45
StDev_FilteredNuclei_Texture_SumAverage_MaskedEWithoutOverlap_3_90
StDev_FilteredNuclei_Texture_SumAverage_MaskedHWithoutOverlap_3_0
StDev_FilteredNuclei_Texture_SumAverage_MaskedHWithoutOverlap_3_135
StDev_FilteredNuclei_Texture_SumAverage_MaskedHWithoutOverlap_3_45
StDev_FilteredNuclei_Texture_SumAverage_MaskedHWithoutOverlap_3_90
StDev_FilteredNuclei_Texture_SumEntropy_MaskedEWithoutOverlap_3_0
StDev_FilteredNuclei_Texture_SumEntropy_MaskedEWithoutOverlap_3_135
StDev_FilteredNuclei_Texture_SumEntropy_MaskedEWithoutOverlap_3_45
StDev_FilteredNuclei_Texture_SumEntropy_MaskedEWithoutOverlap_3_90
StDev_FilteredNuclei_Texture_SumEntropy_MaskedHWithoutOverlap_3_0
StDev_FilteredNuclei_Texture_SumEntropy_MaskedHWithoutOverlap_3_135
StDev_FilteredNuclei_Texture_SumEntropy_MaskedHWithoutOverlap_3_45
StDev_FilteredNuclei_Texture_SumEntropy_MaskedHWithoutOverlap_3_90
StDev_FilteredNuclei_Texture_SumVariance_MaskedEWithoutOverlap_3_0
StDev_FilteredNuclei_Texture_SumVariance_MaskedEWithoutOverlap_3_135
StDev_FilteredNuclei_Texture_SumVariance_MaskedEWithoutOverlap_3_45
StDev_FilteredNuclei_Texture_SumVariance_MaskedEWithoutOverlap_3_90
StDev_FilteredNuclei_Texture_SumVariance_MaskedHWithoutOverlap_3_0
StDev_FilteredNuclei_Texture_SumVariance_MaskedHWithoutOverlap_3_135
StDev_FilteredNuclei_Texture_SumVariance_MaskedHWithoutOverlap_3_45
StDev_FilteredNuclei_Texture_SumVariance_MaskedHWithoutOverlap_3_90
StDev_FilteredNuclei_Texture_Variance_MaskedEWithoutOverlap_3_0
StDev_FilteredNuclei_Texture_Variance_MaskedEWithoutOverlap_3_135
StDev_FilteredNuclei_Texture_Variance_MaskedEWithoutOverlap_3_45
StDev_FilteredNuclei_Texture_Variance_MaskedEWithoutOverlap_3_90
StDev_FilteredNuclei_Texture_Variance_MaskedHWithoutOverlap_3_0
StDev_FilteredNuclei_Texture_Variance_MaskedHWithoutOverlap_3_135
StDev_FilteredNuclei_Texture_Variance_MaskedHWithoutOverlap_3_45
StDev_FilteredNuclei_Texture_Variance_MaskedHWithoutOverlap_3_90
StDev_Nuclei_AreaShape_Area
StDev_Nuclei_AreaShape_Center_X
StDev_Nuclei_AreaShape_Center_Y
StDev_Nuclei_AreaShape_Compactness
StDev_Nuclei_AreaShape_Eccentricity
StDev_Nuclei_AreaShape_EulerNumber
StDev_Nuclei_AreaShape_Extent
StDev_Nuclei_AreaShape_FormFactor
StDev_Nuclei_AreaShape_MajorAxisLength
StDev_Nuclei_AreaShape_MaxFeretDiameter
StDev_Nuclei_AreaShape_MaximumRadius
StDev_Nuclei_AreaShape_MeanRadius
StDev_Nuclei_AreaShape_MedianRadius
StDev_Nuclei_AreaShape_MinFeretDiameter
StDev_Nuclei_AreaShape_MinorAxisLength
StDev_Nuclei_AreaShape_Orientation
StDev_Nuclei_AreaShape_Perimeter
StDev_Nuclei_AreaShape_Solidity
StDev_Nuclei_AreaShape_Zernike_0_0
[truncated: 7,881 more rows]
